# Supplementary material for: Expanding the Scope of Non-invasive Prenatal Testing to Detect Fetal Chromosomal Copy Number Variations
Source: Front Mol Biosci. 2021 May 12;8:649169. doi: 10.3389/fmolb.2021.649169 (PMC8149898; doi:10.3389/fmolb.2021.649169)
Supplement: Supplementary Table 1 — Patient data for NIPT. [file Table_1.xlsx]

## Sheet: 11903
Table S1. The information of patients for NIPT
Last menstrual period	Expected date of childbirth	Gestational Weeks	Ultrasonography					Nature conceived	Number of foetus	Inherited disease	Allogenetic transfusion	Transplant operation	Stem cell therapy	Immunotherapy	Advanced age	Critical risk of serological screening	High risk of serological screening	NTD	Missing the Best Pregnancy Period for Serum Screening	B-ultrasoft index with high risk	Fetal structural abnormalities by ultrasonography	Contraindication of interventional surgery	Missing the Best Testing Pregnancy Period	No clinical indication	Bad pregnancy and childbirth history	Date of birth	Weight	Measured value of NIPT
			Type	Time	Measured value (1)	Measured value (2)	Menstrual age																					Trisomy 13	Risk warning for trisomy 13	Trisomy 18	Risk warning for trisomy 18	Trisomy 21	Risk warning for trisomy 21
2016-10-29	2017-08-05	17＋5 W	CRL	2017-01-25	67	/	12.83 W	Yes	1	No	No	No	No	No	Yes	No	No	/	No	No	No	No	No	No	No	1981-09-04	74	1.180	Low-risk	0.640	Low-risk	0.570	Low-risk
2016-11-03	2017-08-10	17 W	CRL	2017-02-07	76	/	13.21 W	Yes	1	No	No	No	No	No	Yes	No	No	/	No	No	No	No	No	No	No	1981-03-17	60	0.480	Low-risk	0.380	Low-risk	0.760	Low-risk
2016-11-07	2017-08-14	16＋3 W	CRL	2017-02-09	74	/	13.14 W	Yes	1	No	No	No	No	No	Yes	No	No	/	No	No	No	No	No	No	No	1981-10-12	66	0.480	Low-risk	0.420	Low-risk	0.880	Low-risk
2016-11-01	2017-08-08	17＋2 W	CRL	2017-02-06	87	/	13.5 W	Yes	1	No	No	No	No	No	No	No	No	/	No	No	No	No	No	Yes	No	1982-11-16	64.5	0.460	Low-risk	0.400	Low-risk	0.450	Low-risk
2016-11-06	2017-08-13	16＋4 W	CRL	2017-02-07	59	/	12.37 W	Yes	1	No	No	No	No	No	Yes	No	No	/	No	No	No	No	No	No	No	1979-08-09	64	1.900	Low-risk	0.440	Low-risk	1.100	Low-risk
2016-10-13	2017-07-20	19＋6 W	BPD	2017-02-17	46	/	19.88 W	Yes	1	No	No	No	No	No	No	Yes	No	/	No	No	No	No	No	No	No	1987-02-01	55	0.720	Low-risk	0.670	Low-risk	0.480	Low-risk
2016-11-03	2017-08-10	17 W	CRL	2017-01-26	56	/	12.18 W	Yes	1	No	No	No	No	No	Yes	No	No	/	No	No	No	No	No	No	No	1981-10-19	61	1.330	Low-risk	1.420	Low-risk	0.520	Low-risk
2016-11-14	2017-08-21	15＋3 W	CRL	2017-01-24	27	/	9.52 W	Yes	1	No	No	No	No	No	No	No	No	/	No	No	No	No	No	Yes	No	1985-08-12	48	0.590	Low-risk	0.490	Low-risk	0.870	Low-risk
2016-11-12	2017-08-19	15+5 W	BPD	2017-02-24	30	/	15 W	Yes	1	No	No	No	No	No	Yes	No	No	/	No	No	No	No	No	No	No	1979-06-26	53.6	0.590	Low-risk	0.460	Low-risk	0.570	Low-risk
2016-11-16	2017-08-23	16+1 W	CRL	2017-02-08	68	/	12.87 W	Yes	1	No	No	No	No	No	Yes	No	No	/	No	No	No	No	No	No	No	1982-02-28	46.8	1.450	Low-risk	0.640	Low-risk	1.340	Low-risk
2016-11-05	2017-08-12	16＋5 W	CRL	2017-01-26	51	/	11.82 W	Yes	1	No	No	No	No	No	Yes	No	No	/	No	No	No	No	No	No	No	1982-09-25	64	0.830	Low-risk	0.590	Low-risk	0.510	Low-risk
2016-10-31	2017-08-07	17＋3 W	CRL	2017-01-23	48	/	11.58 W	Yes	1	No	No	No	No	No	No	No	No	/	No	No	No	No	No	Yes	No	1982-09-15	65	0.440	Low-risk	1.010	Low-risk	0.410	Low-risk
2016-11-05	2017-08-12	16+5 W	BPD	2017-02-07	25	/	13.59 W	Yes	1	No	No	No	No	No	Yes	No	No	/	No	No	No	No	No	No	No	1979-09-20	54	0.960	Low-risk	0.540	Low-risk	1.210	Low-risk
2016-11-17	2017-08-24	15 W	CRL	2017-02-17	64	/	12.67 W	Yes	1	No	No	No	No	No	No	No	No	/	No	No	No	No	No	Yes	No	1982-12-24	60	0.740	Low-risk	0.470	Low-risk	1.220	Low-risk
2016-11-04	2017-08-11	16＋6 W	CRL	2017-01-27	45	/	11.33 W	Yes	1	No	No	No	No	No	Yes	No	No	/	No	No	No	No	No	No	No	1982-03-10	53.5	0.780	Low-risk	0.410	Low-risk	0.970	Low-risk
2016-11-15	2017-08-22	15＋2 W	CRL	2017-02-08	65	/	12.72 W	Yes	1	No	No	No	No	No	Yes	No	No	/	No	No	No	No	No	No	No	1976-07-02	60.5	0.550	Low-risk	0.500	Low-risk	0.730	Low-risk
2016-10-18	2017-07-25	19＋2 W	BPD	2017-02-21	44	/	19.24 W	Yes	1	No	No	No	No	No	No	No	No	/	No	No	No	No	No	No	No	1988-11-15	52	0.930	Low-risk	0.900	Low-risk	0.630	Low-risk
2016-10-17	2017-07-24	19＋3 W	BPD	2017-02-21	45	/	19.56 W	Yes	1	No	No	No	No	No	No	No	No	/	No	No	No	No	No	No	No	1986-11-19	54	1.250	Low-risk	0.770	Low-risk	1.330	Low-risk
2016-10-18	2017-07-25	19＋2 W	BPD	2017-02-21	40	/	17.98 W	Yes	1	No	No	No	No	No	No	No	Second trimester screening	/	No	No	No	No	No	No	No	1989-11-29	56.3	1.440	Low-risk	0.530	Low-risk	0.360	Low-risk
2016-11-19	2017-08-26	14＋5 W	CRL	2017-02-14	59	/	12.37 W	Yes	1	No	No	No	No	No	Yes	No	No	/	No	No	No	No	No	No	No	1977-12-15	52.2	0.630	Low-risk	0.350	Low-risk	0.520	Low-risk
2016-09-06	2017-06-13	25＋2 W	BPD	2017-02-21	39	/	17.67 W	Yes	1	No	No	No	No	No	No	No	No	/	No	No	No	No	No	No	No	1990-11-02	62	0.710	Low-risk	0.670	Low-risk	0.540	Low-risk
2016-10-17	2017-07-24	19＋3 W	BPD	2017-02-21	40	/	17.98 W	Yes	1	No	No	No	No	No	No	No	No	/	No	No	No	No	No	No	No	1989-12-06	58.4	1.320	Low-risk	0.690	Low-risk	0.450	Low-risk
2016-10-17	2017-07-24	19+3 W	BPD	2017-02-21	43	/	18.92 W	Yes	1	No	No	No	No	No	No	No	Second trimester screening	/	No	No	No	No	No	No	No	1986-02-01	54	0.600	Low-risk	0.890	Low-risk	1.160	Low-risk
2016-08-30	2017-06-06	26＋2 W	BPD	2017-02-10	52	/	21.86 W	Yes	1	No	No	No	No	No	No	Yes	No	/	No	No	No	No	No	No	No	1987-09-10	60	1.580	Low-risk	0.490	Low-risk	1.710	Low-risk
2016-11-15	2017-08-22	15＋2 W	CRL	2017-02-09	61	/	12.5 W	Yes	1	No	No	No	No	No	Yes	No	No	/	No	No	No	No	No	No	No	1982-05-16	66	0.730	Low-risk	0.730	Low-risk	0.420	Low-risk
2016-10-24	2017-07-31	17＋3 W	BPD	2017-02-20	40	/	17.98 W	No	1	No	No	No	No	No	Yes	No	No	/	No	No	No	No	No	No	No	1981-08-28	58.3	0.680	Low-risk	1.040	Low-risk	0.510	Low-risk
2016-10-30	2017-08-06	17＋5 W	CRL	2017-01-24	61	/	12.5 W	Yes	1	No	No	No	No	No	Yes	No	No	/	No	No	No	No	No	No	No	1977-04-10	65	1.830	Low-risk	0.440	Low-risk	0.400	Low-risk
2016-11-08	2017-08-15	16＋3 W	BPD	2017-02-04	18	/	11.72 W	Yes	1	No	No	No	No	No	No	No	No	/	No	No	No	No	No	Yes	No	1982-09-27	65	1.290	Low-risk	0.770	Low-risk	0.490	Low-risk
2016-11-06	2017-08-13	16+5 W	CRL	2017-02-09	76	/	13.21 W	Yes	1	No	No	No	No	No	Yes	No	No	/	No	No	No	No	No	No	No	1982-10-04	63	0.900	Low-risk	1.390	Low-risk	0.470	Low-risk
2016-11-18	2017-08-25	15 W	CRL	2017-02-13	62	/	12.56 W	Yes	1	No	No	No	No	No	Yes	No	No	/	No	No	No	No	No	No	No	1978-09-27	54	1.200	Low-risk	0.560	Low-risk	0.290	Low-risk
2016-11-07	2017-08-14	16＋4 W	CRL	2017-02-07	63	/	12.61 W	Yes	1	No	No	No	No	No	Yes	No	No	/	No	No	No	No	No	No	No	1981-12-10	65	1.390	Low-risk	1.070	Low-risk	0.570	Low-risk
2016-11-01	2017-08-08	17＋3 W	CRL	2017-01-25	62	/	12.56 W	Yes	1	No	No	No	No	No	No	No	No	/	No	No	No	No	No	Yes	No	1988-07-11	68.7	1.370	Low-risk	0.540	Low-risk	0.420	Low-risk
2016-11-02	2017-08-09	/	CRL	2017-02-02	67	/	12.83 W	Yes	1	No	No	No	No	No	No	No	No	/	No	No	No	No	No	Yes	No	1985-02-18	51	1.780	Low-risk	1.200	Low-risk	0.320	Low-risk
2016-11-08	2017-08-15	16+3 W	BPD	2017-03-01	34	/	16.16 W	Yes	1	No	No	No	No	No	Yes	No	No	/	No	No	No	No	No	No	No	1979-11-01	60	1.360	Low-risk	0.950	Low-risk	0.460	Low-risk
2016-11-03	2017-08-10	17＋1 W	BPD	2017-02-20	36	/	16.76 W	Yes	1	No	No	No	No	No	Yes	No	No	/	No	No	No	No	No	No	No	1979-08-13	55.5	0.860	Low-risk	0.590	Low-risk	0.680	Low-risk
2016-11-01	2017-08-08	17＋2 W	BPD	2017-03-01	38	/	17.36 W	Yes	1	No	No	No	No	No	No	No	No	/	No	Yes	No	No	No	No	No	1986-10-25	62	0.560	Low-risk	0.640	Low-risk	0.460	Low-risk
2016-11-08	2017-08-15	16＋3 W	CRL	2017-02-06	68	/	12.87 W	Yes	1	No	No	No	No	No	Yes	No	No	/	No	No	No	No	No	No	No	1982-01-22	58	0.770	Low-risk	1.810	Low-risk	1.820	Low-risk
2016-11-13	2017-08-20	15＋5 W	BPD	2017-02-08	17	/	11.47 W	Yes	1	No	No	No	No	No	No	No	No	/	No	No	No	No	No	No	Yes	1989-07-27	47	0.930	Low-risk	0.450	Low-risk	0.380	Low-risk
2016-09-10	2017-06-17	24＋6 W	BPD	2017-02-17	55	/	22.88 W	Yes	1	No	No	No	No	No	No	No	No	/	No	Yes	No	No	Yes	No	No	1985-10-15	61.7	0.710	Low-risk	0.600	Low-risk	0.510	Low-risk
2016-10-27	2017-08-03	18＋1 W	BPD	2017-01-22	21	/	12.51 W	Yes	1	No	No	No	No	No	No	Yes	No	/	No	No	No	No	No	No	No	1986-07-25	53.5	0.770	Low-risk	1.080	Low-risk	0.480	Low-risk
2016-11-03	2017-08-10	17＋1 W	CRL	2017-01-25	51	/	11.82 W	Yes	1	No	No	No	No	No	No	No	No	/	No	No	No	No	No	Yes	No	1982-12-17	81.7	1.800	Low-risk	0.530	Low-risk	0.400	Low-risk
2016-11-05	2017-08-12	16＋6 W	CRL	2017-02-06	70	/	12.97 W	Yes	1	No	No	No	No	No	Yes	No	No	/	No	No	No	No	No	No	Yes	1979-09-05	74	0.590	Low-risk	1.620	Low-risk	0.580	Low-risk
2016-09-23	2017-06-30	23 W	BPD	2017-03-01	60	/	24.63 W	Yes	1	No	No	No	No	No	No	No	No	/	No	Yes	No	No	No	No	No	1986-10-18	64	0.640	Low-risk	0.780	Low-risk	1.270	Low-risk
2016-11-05	2017-08-12	16＋6 W	CRL	2017-02-07	64	/	12.67 W	Yes	1	No	No	No	No	No	Yes	No	No	/	No	No	No	No	No	No	No	1982-08-24	46	1.300	Low-risk	0.250	Low-risk	0.180	Low-risk
2016-10-30	2017-08-06	17+5 W	BPD	2017-02-20	37	/	17.06 W	Yes	1	No	No	No	No	No	Yes	No	No	/	No	No	No	No	No	No	No	1979-10-28	55	0.380	Low-risk	0.850	Low-risk	0.860	Low-risk
2016-10-15	2017-07-22	18 W	BPD	2017-02-06	35	/	16.46 W	Yes	1	No	No	No	No	No	No	Yes	No	/	No	No	No	No	No	No	No	1988-05-05	60.09	1.170	Low-risk	0.860	Low-risk	1.040	Low-risk
2016-10-26	2017-08-02	18＋2 W	BPD	2017-03-02	42	40	18.6 W	Yes	2	No	No	No	No	No	No	No	No	/	No	No	No	No	No	No	No	1983-01-27	67	1.180	Low-risk	0.930	Low-risk	0.440	Low-risk
2016-11-06	2017-08-13	16+5 W	CRL	2017-02-06	73	/	13.1 W	Yes	1	No	No	No	No	No	Yes	No	No	/	No	No	No	No	No	No	No	1978-08-08	55.5	0.740	Low-risk	0.670	Low-risk	0.530	Low-risk
2016-10-31	2017-08-07	/	CRL	2017-01-26	64	/	12.67 W	Yes	1	No	No	No	No	No	Yes	No	No	/	No	No	No	No	No	No	No	1981-03-10	61	1.050	Low-risk	1.460	Low-risk	0.540	Low-risk
2016-09-07	2017-06-14	25＋2 W	BPD	2017-02-14	57	/	23.57 W	Yes	1	No	No	No	No	No	No	No	No	/	No	Yes	No	No	Yes	No	No	1982-07-14	73.5	0.710	Low-risk	0.730	Low-risk	1.070	Low-risk
2016-10-06	2017-07-13	21＋1 W	CRL	2016-12-29	61	/	12.5 W	Yes	1	No	No	No	No	No	No	Yes	No	/	No	No	No	No	No	No	No	1986-04-10	53.8	0.640	Low-risk	0.440	Low-risk	0.570	Low-risk
2016-11-11	2017-08-18	16+1 W	CRL	2017-02-03	60	/	12.44 W	Yes	1	No	No	No	No	No	Yes	No	No	/	No	No	No	No	No	No	No	1977-11-08	85	0.540	Low-risk	0.480	Low-risk	0.260	Low-risk
2016-10-08	2017-07-15	20+1 W	CRL	2017-01-05	46	/	11.42 W	Yes	1	No	No	No	No	No	No	Yes	No	/	No	No	No	No	No	No	No	1990-06-14	66.4	0.700	Low-risk	0.720	Low-risk	0.860	Low-risk
2016-10-22	2017-07-29	16＋6 W	BPD	2017-02-16	39	38	17.67 W	No	2	No	No	No	No	No	No	No	No	/	No	No	No	No	No	No	No	1985-10-05	59	0.580	Low-risk	0.550	Low-risk	0.520	Low-risk
2016-10-15	2017-07-22	18＋3 W	BPD	2017-02-20	39	/	17.67 W	No	1	No	No	No	No	No	Yes	No	No	/	No	No	No	No	No	No	No	1979-12-06	60	0.910	Low-risk	0.930	Low-risk	1.200	Low-risk
2016-11-28	2017-09-04	12＋5 W	CRL	2017-02-23	52	/	11.89 W	Yes	1	No	No	No	No	No	No	No	No	/	No	Yes	No	No	No	No	No	1987-01-10	52	0.960	Low-risk	0.560	Low-risk	0.630	Low-risk
2016-11-05	2017-08-12	17 W	CRL	2017-02-03	59	/	12.37 W	Yes	1	No	No	No	No	No	No	No	No	/	No	No	No	No	No	Yes	No	1986-04-30	56	0.430	Low-risk	0.300	Low-risk	0.480	Low-risk
2016-11-03	2017-08-10	17＋2 W	CRL	2017-01-26	57	/	12.24 W	Yes	1	No	No	No	No	No	Yes	No	No	/	No	No	No	No	No	No	No	1980-03-28	66	0.550	Low-risk	0.640	Low-risk	0.410	Low-risk
2016-11-09	2017-08-16	14 W	CRL	2017-02-17	68	/	12.87 W	Yes	1	No	No	No	No	No	Yes	No	No	/	No	No	No	No	No	No	No	1978-04-23	58	1.010	Low-risk	0.510	Low-risk	0.680	Low-risk
2016-11-10	2017-08-17	16＋2 W	BPD	2017-02-24	32	/	15.58 W	No	1	No	No	No	No	No	No	No	No	/	No	No	No	No	No	Yes	No	1985-08-19	56	0.490	Low-risk	0.330	Low-risk	0.430	Low-risk
2016-11-08	2017-08-15	16＋4 W	CRL	2017-02-06	69	/	12.92 W	Yes	1	No	No	No	No	No	No	No	No	/	No	No	No	No	No	Yes	No	1982-09-18	62	0.860	Low-risk	0.410	Low-risk	0.930	Low-risk
2016-10-21	2017-07-28	19＋1 W	CRL	2017-01-12	59	/	12.37 W	Yes	1	No	No	No	No	No	No	No	No	/	No	No	No	No	No	No	No	1986-08-02	49.4	0.540	Low-risk	1.580	Low-risk	0.840	Low-risk
2016-11-09	2017-08-16	15+4 W	CRL	2017-02-10	58	/	12.31 W	Yes	1	No	No	No	No	No	Yes	No	No	/	No	No	No	No	No	No	No	1981-08-11	48.5	1.800	Low-risk	0.540	Low-risk	0.500	Low-risk
2016-10-24	2017-07-31	18＋5 W	CRL	2017-01-19	47	/	11.5 W	Yes	1	No	No	No	No	No	No	No	No	/	No	No	No	No	No	Yes	No	1986-07-15	61.3	1.940	Low-risk	1.150	Low-risk	0.580	Low-risk
2016-11-22	2017-08-29	14＋4 W	CRL	2017-02-06	49	/	11.66 W	Yes	1	No	No	No	No	No	Yes	No	No	/	No	No	No	No	No	No	No	1980-11-04	49	1.380	Low-risk	0.730	Low-risk	0.310	Low-risk
2016-10-30	2017-08-06	17＋6 W	CRL	2017-01-20	62	/	12.56 W	Yes	1	No	No	No	No	No	No	No	No	/	No	No	No	No	No	No	No	1987-10-21	61	1.250	Low-risk	0.890	Low-risk	0.740	Low-risk
2016-10-01	2017-07-08	21＋6 W	CRL	2016-12-27	48	/	11.58 W	Yes	1	No	No	No	No	No	No	Yes	No	/	No	No	No	No	No	No	No	1989-06-19	62.3	1.290	Low-risk	0.810	Low-risk	0.410	Low-risk
2016-11-13	2017-08-20	12+ W	CRL	2017-02-20	60	/	12.44 W	Yes	1	No	No	No	No	No	Yes	No	No	/	No	No	No	No	No	No	No	1982-01-01	60	1.190	Low-risk	0.380	Low-risk	0.360	Low-risk
2016-11-17	2017-08-24	15＋2 W	BPD	2017-03-03	31	/	15.29 W	Yes	1	No	No	No	No	No	No	No	No	/	No	Yes	No	No	No	No	No	1986-06-21	52	1.550	Low-risk	0.470	Low-risk	0.960	Low-risk
2016-09-02	2017-06-09	26+1 W	BPD	2017-03-03	69	/	27.92 W	Yes	1	No	No	No	No	No	No	No	No	/	No	Yes	No	No	No	No	No	1985-04-28	59	1.260	Low-risk	1.500	Low-risk	1.000	Low-risk
2016-11-01	2017-08-08	17＋4 W	CRL	2017-01-27	56	/	12.18 W	Yes	1	No	No	No	No	No	No	No	No	/	No	No	No	No	No	Yes	No	1985-06-25	67.4	0.980	Low-risk	0.800	Low-risk	0.320	Low-risk
2016-11-13	2017-08-20	15+6 W	CRL	2017-02-09	67	/	12.83 W	Yes	1	No	No	No	No	No	Yes	No	No	/	No	No	No	No	No	No	No	1981-12-08	58	0.480	Low-risk	0.700	Low-risk	0.540	Low-risk
2016-10-25	2017-08-01	18＋4 W	CRL	2017-01-18	63	/	12.61 W	Yes	1	No	No	No	No	No	No	No	No	/	No	No	No	No	No	No	No	1983-07-23	80	1.160	Low-risk	0.630	Low-risk	0.500	Low-risk
2016-09-25	2017-07-02	22＋6 W	BPD	2017-02-01	45	/	19.56 W	Yes	1	No	No	No	No	No	No	Yes	No	/	No	No	No	No	No	No	No	1986-10-21	57.8	0.760	Low-risk	1.030	Low-risk	0.390	Low-risk
2016-09-09	2017-06-16	25＋1 W	BPD	2017-02-15	59	/	24.27 W	Yes	1	No	No	No	No	No	No	No	No	/	No	Yes	No	No	Yes	No	No	1989-01-22	67.4	0.600	Low-risk	0.470	Low-risk	0.640	Low-risk
2016-11-08	2017-08-15	15+5 W	CRL	2017-02-08	60	/	12.44 W	Yes	1	No	No	No	No	No	Yes	No	No	/	No	No	No	No	No	No	No	1980-03-19	60	0.570	Low-risk	0.450	Low-risk	0.400	Low-risk
2016-11-11	2017-08-18	16＋4 W	CRL	2017-02-08	76	/	13.21 W	Yes	1	No	No	No	No	No	Yes	No	No	/	No	No	No	No	No	No	No	1982-07-30	53	0.590	Low-risk	0.660	Low-risk	0.500	Low-risk
2016-11-08	2017-08-15	17 W	CRL	2017-02-06	67	/	12.83 W	Yes	1	No	No	No	No	No	Yes	No	No	/	No	No	No	No	No	No	No	1981-10-20	62	0.650	Low-risk	0.820	Low-risk	0.670	Low-risk
2016-11-17	2017-08-24	15+5 W	CRL	2017-02-08	60	/	12.44 W	Yes	1	No	No	No	No	No	Yes	No	No	/	No	No	No	No	No	No	No	1979-11-13	61	0.690	Low-risk	0.680	Low-risk	0.690	Low-risk
2016-09-15	2017-06-22	24＋2 W	BPD	2017-03-03	59	/	24.27 W	Yes	1	No	No	No	No	No	No	No	No	/	No	Yes	No	No	No	No	No	1987-09-10	58	0.590	Low-risk	0.790	Low-risk	0.460	Low-risk
2016-10-02	2017-07-09	20+2 W	BPD	2017-03-02	49	/	20.86 W	Yes	1	No	No	No	No	No	No	No	No	/	No	Yes	No	No	No	No	No	1991-01-31	71.9	1.500	Low-risk	1.200	Low-risk	1.220	Low-risk
2016-09-13	2017-06-20	25 W	BPD	2017-02-20	57	/	23.57 W	Yes	1	No	No	No	No	No	No	Yes	No	/	No	No	No	No	No	No	No	1982-11-04	63.5	1.190	Low-risk	0.630	Low-risk	0.580	Low-risk
2016-10-17	2017-07-24	20＋1 W	CRL	2017-01-14	59	/	12.37 W	Yes	1	No	No	No	No	No	No	Yes	No	/	No	No	No	No	No	No	No	1989-09-12	67.7	0.680	Low-risk	1.020	Low-risk	1.000	Low-risk
2016-11-08	2017-08-15	16+4 W	CRL	2017-02-06	66	/	12.77 W	Yes	1	No	No	No	No	No	No	No	No	/	No	No	No	No	No	Yes	No	1987-07-03	50.3	1.230	Low-risk	1.190	Low-risk	0.520	Low-risk
2016-11-18	2017-08-25	15＋4 W	BPD	2017-03-03	32	/	15.58 W	Yes	1	No	No	No	No	No	Yes	No	No	/	No	No	No	No	No	No	No	1982-07-02	61	0.650	Low-risk	1.040	Low-risk	0.400	Low-risk
2016-11-16	2017-08-23	15＋3 W	BPD	2017-03-03	33	/	15.87 W	Yes	1	No	No	No	No	No	Yes	No	No	/	No	No	No	No	No	No	No	1978-12-10	62	1.550	Low-risk	1.830	Low-risk	0.500	Low-risk
2016-10-26	2017-08-02	18＋6 W	BPD	2017-02-21	37	/	17.06 W	Yes	1	No	No	No	No	No	No	No	No	/	No	Yes	No	No	No	No	No	1987-07-25	63	0.860	Low-risk	0.680	Low-risk	0.470	Low-risk
2016-11-24	2017-08-31	14+5 W	CRL	2017-02-17	46	/	11.42 W	Yes	1	No	No	No	No	No	No	No	No	/	No	No	No	No	No	Yes	No	1987-03-08	62	0.660	Low-risk	0.620	Low-risk	1.110	Low-risk
2016-10-23	2017-07-30	19+2 W	CRL	2017-01-18	59	/	12.37 W	Yes	1	No	No	No	No	No	No	No	No	/	No	No	No	No	No	No	No	1987-09-06	69	0.520	Low-risk	0.880	Low-risk	5.110	High-risk
2016-10-25	2017-08-01	18＋ W	BPD	2017-02-09	29	/	14.71 W	Yes	1	No	No	No	No	No	No	Yes	No	/	No	No	No	No	No	No	No	1989-06-26	54	0.800	Low-risk	0.960	Low-risk	0.850	Low-risk
2016-10-29	2017-08-05	18＋3 W	BPD	2017-02-02	26	27	13.87 W	No	/	No	No	No	No	No	No	No	No	/	No	No	No	No	No	No	No	1987-05-11	55	1.030	Low-risk	1.140	Low-risk	1.430	Low-risk
2016-11-19	2017-08-26	15 W	CRL	2017-02-15	56	/	12.18 W	Yes	1	No	No	No	No	No	No	No	No	/	No	No	No	No	No	No	Yes	1983-04-17	68	0.970	Low-risk	0.700	Low-risk	0.790	Low-risk
2016-10-26	2017-08-02	18＋3 W	CRL	2017-01-18	61	/	12.5 W	Yes	1	No	No	No	No	No	No	No	No	/	No	No	No	No	No	No	No	1988-04-20	65	0.890	Low-risk	1.380	Low-risk	0.380	Low-risk
2016-09-18	2017-06-25	24＋2 W	BPD	2017-02-24	56	/	23.23 W	Yes	1	No	No	No	No	No	No	Yes	No	/	No	No	No	No	No	No	No	1991-10-14	56	0.630	Low-risk	0.830	Low-risk	0.980	Low-risk
2016-11-11	2017-08-18	15+5 W	CRL	2017-02-06	50	/	11.74 W	Yes	1	No	No	No	No	No	Yes	No	No	/	No	No	No	No	No	No	No	1979-11-10	60	2.050	Low-risk	0.860	Low-risk	1.580	Low-risk
2016-11-02	2017-08-09	17+6 W	CRL	2017-02-03	68	/	12.87 W	Yes	1	No	No	No	No	No	No	No	No	/	No	No	No	No	No	Yes	No	1992-10-24	66	0.710	Low-risk	0.710	Low-risk	0.890	Low-risk
2016-10-17	2017-07-24	20＋1 W	CRL	2017-01-11	62	/	12.56 W	Yes	1	No	No	No	No	No	No	No	No	/	No	No	No	No	No	No	No	1983-12-16	70	0.540	Low-risk	1.000	Low-risk	0.510	Low-risk
2016-10-29	2017-08-05	18＋3 W	CRL	2017-01-20	52	/	11.89 W	Yes	1	No	No	No	No	No	No	Yes	No	/	No	No	No	No	No	No	No	1990-07-12	53	0.550	Low-risk	0.670	Low-risk	0.560	Low-risk
2016-11-04	2017-08-11	17＋4 W	BPD	2017-01-27	20	/	12.25 W	Yes	1	No	No	No	No	No	No	Yes	No	/	No	No	No	No	No	No	No	1990-02-15	46	0.710	Low-risk	0.770	Low-risk	0.390	Low-risk
2016-10-11	2017-07-18	21 W	CRL	2017-01-03	47	/	11.5 W	Yes	1	No	No	No	No	No	Yes	No	No	/	No	No	No	No	No	No	No	1984-10-29	43	0.700	Low-risk	0.630	Low-risk	1.090	Low-risk
2016-11-09	2017-08-16	16+6 W	CRL	2017-02-06	70	/	12.97 W	Yes	1	No	No	No	No	No	Yes	No	No	/	No	No	No	No	No	No	No	1981-11-24	55	0.390	Low-risk	0.340	Low-risk	0.360	Low-risk
2016-11-13	2017-08-20	16+2 W	CRL	2017-02-06	59	/	12.37 W	Yes	1	No	No	No	No	No	Yes	No	No	/	No	No	No	No	No	No	No	1978-07-29	63	0.740	Low-risk	0.730	Low-risk	1.530	Low-risk
2016-11-08	2017-08-15	17 W	CRL	2017-02-04	65	/	12.72 W	Yes	1	No	No	No	No	No	No	No	No	/	No	No	No	No	No	Yes	No	1988-05-08	62	0.660	Low-risk	1.010	Low-risk	0.870	Low-risk
2016-11-12	2017-08-19	16＋3 W	CRL	2017-02-07	70	/	12.97 W	Yes	1	No	No	No	No	No	Yes	No	No	/	No	No	No	No	No	No	No	1980-08-23	63	0.670	Low-risk	0.760	Low-risk	1.940	Low-risk
2016-11-09	2017-08-16	16+6 W	BPD	2017-03-06	38	/	17.36 W	Yes	1	No	No	No	No	No	Yes	No	No	/	No	No	No	No	No	No	No	1975-12-01	62	0.690	Low-risk	0.800	Low-risk	0.780	Low-risk
2016-11-04	2017-08-11	17＋4 W	BPD	2017-02-14	32	/	15.58 W	Yes	1	No	No	No	No	No	No	Yes	No	/	No	No	No	No	No	No	No	1986-03-24	57.5	0.480	Low-risk	0.450	Low-risk	1.140	Low-risk
2016-11-18	2017-08-25	15＋4 W	BPD	2017-02-22	29	/	14.71 W	Yes	1	No	No	No	No	No	Yes	No	No	/	No	No	No	No	No	No	No	1980-12-03	60	1.190	Low-risk	0.540	Low-risk	0.570	Low-risk
2016-10-30	2017-08-06	18＋2 W	CRL	2017-01-23	52	/	11.89 W	Yes	1	No	No	No	No	No	No	No	Second trimester screening	/	No	No	No	No	No	No	No	1988-11-25	53	0.650	Low-risk	0.880	Low-risk	0.430	Low-risk
2016-10-25	2017-08-01	19 W	CRL	2017-01-18	55	/	12.11 W	Yes	1	No	No	No	No	No	No	Yes	No	/	No	No	No	No	No	No	No	1986-12-28	64	0.870	Low-risk	0.860	Low-risk	0.580	Low-risk
2016-10-16	2017-07-23	20＋2 W	BPD	2017-02-20	39	/	17.67 W	Yes	1	No	No	No	No	No	No	No	Second trimester screening	/	No	No	No	No	No	No	No	1985-10-18	54	2.120	Low-risk	0.600	Low-risk	0.450	Low-risk
2016-10-16	2017-07-23	20+2 W	BPD	2017-03-06	50	/	21.19 W	Yes	1	No	No	No	No	No	No	No	No	/	Yes	No	No	No	No	No	No	1988-10-30	56	0.090	Low-risk	0.090	Low-risk	0.050	Low-risk
2016-10-25	2017-08-01	13+6 W	CRL	2017-02-15	53	/	11.97 W	Yes	1	No	No	No	No	No	Yes	No	No	/	No	No	No	No	No	No	No	1981-07-20	50	0.000	Low-risk	0.580	Low-risk	0.120	Low-risk
2016-12-11	2017-09-18	12＋3 W	CRL	2017-03-06	69	/	12.92 W	Yes	1	No	No	No	No	No	No	No	No	/	No	No	No	No	No	No	Yes	1985-02-04	46	0.180	Low-risk	0.550	Low-risk	0.570	Low-risk
2016-11-01	2017-08-08	18＋1 W	BPD	2017-02-22	32	/	15.58 W	Yes	1	No	No	No	No	No	No	Yes	No	/	No	No	No	No	No	No	No	1993-07-04	59.7	0.250	Low-risk	0.100	Low-risk	0.280	Low-risk
2016-09-23	2017-06-30	23＋5 W	BPD	2017-03-06	57	/	23.57 W	No	1	No	No	No	No	No	No	No	No	/	No	Yes	No	No	No	No	No	1982-07-06	78	0.140	Low-risk	0.440	Low-risk	0.570	Low-risk
2016-11-13	2017-08-20	16＋3 W	CRL	2017-02-08	68	/	12.87 W	Yes	1	No	No	No	No	No	Yes	No	No	/	No	No	No	No	No	No	No	1981-04-30	77	0.110	Low-risk	0.320	Low-risk	0.030	Low-risk
2016-11-03	2017-08-10	17＋6 W	BPD	2017-02-17	32	/	15.58 W	Yes	1	No	No	No	No	No	No	No	No	/	No	No	No	No	No	Yes	No	1990-11-30	75	0.180	Low-risk	1.140	Low-risk	0.180	Low-risk
2016-10-06	2017-07-13	21+2 W	CRL	2017-01-03	65	/	12.72 W	Yes	1	No	No	No	No	No	No	Yes	No	/	No	No	No	No	No	No	No	1984-02-22	68.5	0.010	Low-risk	1.040	Low-risk	1.030	Low-risk
2016-10-26	2017-08-02	19 W	CRL	2017-01-20	49	/	11.66 W	Yes	1	No	No	No	No	No	No	Yes	No	/	No	No	No	No	No	No	No	1986-04-24	63.4	0.300	Low-risk	0.020	Low-risk	0.230	Low-risk
2016-11-14	2017-08-21	16＋2 W	BPD	2017-02-18	26	/	13.87 W	Yes	1	No	No	No	No	No	No	No	No	/	No	No	No	No	No	No	Yes	1986-10-13	42.5	0.080	Low-risk	0.620	Low-risk	0.090	Low-risk
2016-11-13	2017-08-20	16＋3 W	CRL	2017-02-10	61	/	12.5 W	Yes	1	No	No	No	No	No	Yes	No	No	/	No	No	No	No	No	No	No	1981-07-12	56	0.060	Low-risk	0.460	Low-risk	0.730	Low-risk
2016-11-10	2017-08-17	16＋6 W	CRL	2017-02-06	54	/	12.04 W	Yes	1	No	No	No	No	No	Yes	No	No	/	No	No	No	No	No	No	No	1978-01-10	55.9	0.260	Low-risk	0.030	Low-risk	0.400	Low-risk
2016-11-05	2017-08-12	17＋4 W	BPD	2017-02-20	35	/	16.46 W	Yes	1	No	No	No	No	No	Yes	No	No	/	No	No	No	No	No	No	No	1978-07-15	75	0.310	Low-risk	0.210	Low-risk	0.680	Low-risk
2016-10-30	2017-08-06	18＋3 W	CRL	2017-01-23	57	/	12.24 W	Yes	1	No	No	No	No	No	No	Yes	No	/	No	No	No	No	No	No	No	1983-01-15	58	0.330	Low-risk	0.870	Low-risk	0.040	Low-risk
2016-12-07	2017-09-14	13 W	CRL	2017-03-06	70	/	12.97 W	Yes	1	No	No	No	No	No	No	No	No	/	No	No	No	No	No	No	Yes	1986-10-05	50	0.120	Low-risk	0.070	Low-risk	0.260	Low-risk
2016-11-15	2017-08-22	16＋1 W	CRL	2017-02-10	54	/	12.04 W	Yes	1	No	No	No	No	No	Yes	No	No	/	No	No	No	No	No	No	No	1977-10-15	59.1	0.350	Low-risk	0.240	Low-risk	0.550	Low-risk
2016-10-10	2017-07-17	21＋1 W	CRL	2017-01-03	67	/	12.83 W	Yes	1	No	No	No	No	No	No	Yes	No	/	No	No	No	No	No	No	No	1993-02-12	54	0.170	Low-risk	0.270	Low-risk	0.420	Low-risk
2016-11-15	2017-08-22	16＋1 W	CRL	2017-02-10	70	/	12.97 W	Yes	1	No	No	No	No	No	Yes	No	No	/	No	No	No	No	No	No	No	1982-01-18	63	0.150	Low-risk	0.070	Low-risk	0.620	Low-risk
2016-11-17	2017-08-24	15＋6 W	CRL	2017-02-13	80	/	13.34 W	Yes	1	No	No	No	No	No	Yes	No	No	/	No	No	No	No	No	No	No	1979-08-13	47	0.330	Low-risk	0.450	Low-risk	0.010	Low-risk
2016-11-11	2017-08-18	16＋5 W	BPD	2017-03-01	38	/	17.36 W	Yes	1	No	No	No	No	No	Yes	No	No	/	No	No	No	No	No	No	No	1979-12-08	58	0.800	Low-risk	0.930	Low-risk	0.720	Low-risk
2016-10-08	2017-07-15	21＋4 W	CRL	2017-01-04	68	/	12.87 W	Yes	1	No	No	No	No	No	No	Yes	No	/	No	No	No	No	No	No	No	1984-08-26	55.8	0.060	Low-risk	0.460	Low-risk	0.330	Low-risk
2016-10-03	2017-07-10	22＋2 W	BPD	2017-02-19	41	/	18.29 W	Yes	1	No	No	No	No	No	No	No	No	/	No	No	No	No	No	No	No	1992-07-13	52.5	0.350	Low-risk	0.110	Low-risk	1.160	Low-risk
2016-10-21	2017-07-28	19＋4 W	CRL	2017-01-17	69	/	12.92 W	No	1	No	No	No	No	No	No	Yes	No	/	No	No	No	No	No	No	No	1983-10-09	70	0.270	Low-risk	0.570	Low-risk	0.580	Low-risk
2016-11-06	2017-08-13	17＋3 W	CRL	2017-02-02	56	/	12.18 W	Yes	1	No	No	No	No	No	No	No	No	/	No	No	No	No	No	Yes	No	1991-02-21	86	0.200	Low-risk	0.330	Low-risk	0.520	Low-risk
2016-09-18	2017-06-25	24+3 W	CRL	2016-12-13	52	/	11.89 W	Yes	1	No	No	No	No	No	No	No	No	/	No	No	No	No	No	No	No	1984-09-13	50	0.230	Low-risk	0.080	Low-risk	0.680	Low-risk
2016-12-08	2017-09-15	12＋6 W	CRL	2017-03-06	63	/	12.61 W	Yes	1	No	No	No	No	No	No	No	No	/	No	Yes	No	No	No	No	No	1984-11-12	60	0.220	Low-risk	0.340	Low-risk	0.420	Low-risk
2016-10-29	2017-08-05	17＋4 W	BPD	2017-02-28	42	/	18.6 W	No	1	No	No	No	No	No	Yes	No	No	/	No	No	No	No	No	No	No	1975-10-04	57	0.350	Low-risk	0.490	Low-risk	0.880	Low-risk
2016-11-01	2017-08-08	16＋4 W	BPD	2017-02-24	37	37	17.06 W	No	2	No	No	No	No	No	No	No	No	/	No	Yes	No	No	No	No	No	1984-03-31	84	0.270	Low-risk	0.430	Low-risk	1.120	Low-risk
2016-11-24	2017-08-31	14＋6 W	CRL	2017-02-22	68	/	12.87 W	Yes	1	No	No	No	No	No	Yes	No	No	/	No	No	No	No	No	No	No	1979-04-17	64.9	0.090	Low-risk	0.170	Low-risk	0.720	Low-risk
2016-10-26	2017-08-02	19 W	CRL	2017-01-23	52	/	11.89 W	Yes	1	No	No	No	No	No	No	No	No	/	No	No	No	No	No	Yes	No	1983-06-03	44	0.380	Low-risk	0.980	Low-risk	0.030	Low-risk
2016-10-22	2017-07-29	19＋4 W	CRL	2017-01-16	59	/	12.37 W	Yes	1	No	No	No	No	No	No	Yes	No	/	No	No	No	No	No	No	No	1987-04-27	48.5	0.210	Low-risk	0.420	Low-risk	0.240	Low-risk
2016-11-01	2017-08-08	18＋1 W	CRL	2017-01-26	64	/	12.67 W	No	1	No	No	No	No	No	Yes	No	No	/	No	No	No	No	No	No	No	1977-12-11	90	0.090	Low-risk	0.000	Low-risk	0.900	Low-risk
2016-11-11	2017-08-18	16＋5 W	CRL	2017-02-07	67	/	12.83 W	Yes	1	No	No	No	No	No	Yes	No	No	/	No	No	No	No	No	No	No	1981-11-21	56	0.420	Low-risk	0.500	Low-risk	0.590	Low-risk
2016-10-30	2017-08-06	18＋3 W	BPD	2017-01-22	19.1	17.5	12.01 W	Yes	2	No	No	No	No	No	Yes	No	No	/	No	No	No	No	No	No	No	1980-10-04	52.5	0.140	Low-risk	0.370	Low-risk	0.220	Low-risk
2016-11-08	2017-08-15	17＋1 W	CRL	2017-02-02	62	/	12.56 W	Yes	1	No	No	No	No	No	No	No	No	/	No	No	No	No	No	Yes	No	1982-12-08	60	0.290	Low-risk	0.190	Low-risk	0.150	Low-risk
2016-11-04	2017-08-11	17＋5 W	CRL	2017-02-04	75	/	13.17 W	Yes	1	No	No	No	No	No	Yes	No	No	/	No	No	No	No	No	No	No	1981-05-06	63	0.160	Low-risk	0.100	Low-risk	0.130	Low-risk
2016-09-30	2017-07-07	22 W	BPD	2017-03-01	56	/	23.23 W	Yes	1	No	No	No	No	No	No	No	No	/	No	Yes	No	No	No	No	No	1991-03-21	58.5	0.220	Low-risk	0.020	Low-risk	0.270	Low-risk
2016-11-12	2017-08-19	16＋4 W	BPD	2017-02-14	27	/	14.15 W	Yes	1	No	No	No	No	No	Yes	No	No	/	No	No	No	No	No	No	No	1981-04-19	56.5	0.800	Low-risk	0.730	Low-risk	0.350	Low-risk
2016-11-08	2017-08-15	17＋1 W	CRL	2017-02-07	65	/	12.72 W	Yes	1	No	No	No	No	No	Yes	No	No	/	No	No	No	No	No	No	No	1981-11-27	55	0.300	Low-risk	0.520	Low-risk	0.380	Low-risk
2016-10-28	2017-08-04	16＋5 W	CRL	2017-01-20	56	53	12.18 W	No	1	No	No	No	No	No	Yes	No	No	/	No	No	No	No	No	No	No	1982-06-30	53.1	0.450	Low-risk	0.450	Low-risk	0.400	Low-risk
2016-10-27	2017-08-03	18＋6 W	CRL	2017-01-19	55	/	12.11 W	Yes	1	No	No	No	No	No	No	Yes	No	/	No	No	No	No	No	No	No	1984-12-18	60	1.550	Low-risk	0.790	Low-risk	0.480	Low-risk
2016-10-23	2017-07-30	19＋3 W	CRL	2017-01-16	56	/	12.18 W	Yes	1	No	No	No	No	No	No	Yes	No	/	No	No	No	No	No	No	No	1987-10-21	47	1.540	Low-risk	0.660	Low-risk	1.830	Low-risk
2016-09-26	2017-07-03	23＋2 W	BPD	2017-03-07	58	/	23.92 W	Yes	1	No	No	No	No	No	No	No	No	/	No	Yes	No	No	Yes	No	No	1987-11-12	52.5	0.850	Low-risk	1.030	Low-risk	1.020	Low-risk
2016-09-24	2017-07-01	23＋4 W	BPD	2017-03-07	62	/	25.34 W	Yes	1	No	No	No	No	No	No	No	No	/	No	Yes	No	No	Yes	No	No	1986-01-16	75	0.720	Low-risk	0.470	Low-risk	0.960	Low-risk
2016-10-07	2017-07-14	21＋5 W	CRL	2017-01-07	66	/	12.77 W	Yes	1	No	No	No	No	No	No	Yes	No	/	No	No	No	No	No	No	No	1985-11-30	53	0.760	Low-risk	0.710	Low-risk	0.470	Low-risk
2016-11-26	2017-09-02	12+4 W	/	/	/	/	/	/	1	No	No	No	No	No	Yes	No	No	/	No	No	No	No	No	No	No	1973-04-21	70	0.480	Low-risk	0.740	Low-risk	0.360	Low-risk
2016-11-11	2017-08-18	16＋6 W	CRL	2017-02-07	65	/	12.72 W	Yes	1	No	No	No	No	No	Yes	No	No	/	No	No	No	No	No	No	No	1979-10-20	86	1.270	Low-risk	1.240	Low-risk	1.260	Low-risk
2016-11-01	2017-08-08	17＋1 W	BPD	2017-02-28	40	/	17.98 W	No	1	No	No	No	No	No	Yes	No	No	/	No	No	No	No	No	No	No	1981-11-09	63.3	0.800	Low-risk	1.090	Low-risk	0.550	Low-risk
2016-11-02	2017-08-09	17+2 W	CRL	2017-02-02	66	62	12.77 W	No	2	No	No	No	No	No	Yes	No	No	/	No	No	No	No	No	No	No	1980-07-04	80	1.440	Low-risk	0.400	Low-risk	0.340	Low-risk
2016-09-16	2017-06-23	24+1 W	BPD	2017-02-24	57	/	23.57 W	Yes	1	No	No	No	No	No	No	No	No	/	No	No	No	No	No	Yes	No	1982-12-08	61	0.510	Low-risk	0.700	Low-risk	0.310	Low-risk
2016-11-21	2017-08-28	15＋3 W	CRL	2017-02-15	60	/	12.44 W	Yes	1	No	No	No	No	No	Yes	No	No	/	No	No	No	No	No	No	No	1981-01-31	56.3	0.670	Low-risk	1.420	Low-risk	0.440	Low-risk
2016-11-05	2017-08-12	16＋5 W	CRL	2017-02-07	66	/	12.77 W	Yes	1	No	No	No	No	No	Yes	No	No	/	No	No	No	No	No	No	No	1981-02-10	52	1.010	Low-risk	0.430	Low-risk	0.320	Low-risk
2016-11-20	2017-08-27	15＋4 W	CRL	2016-02-15	71	/	13.01 W	Yes	1	No	No	No	No	No	No	No	No	/	No	No	No	No	No	Yes	No	1987-10-13	45	0.590	Low-risk	1.110	Low-risk	0.230	Low-risk
2016-11-12	2017-08-19	16＋5 W	CRL	2017-02-07	54	/	12.04 W	Yes	1	No	No	No	No	No	Yes	No	No	/	No	No	No	No	No	No	No	1982-02-05	54	0.450	Low-risk	0.500	Low-risk	0.640	Low-risk
2016-10-16	2017-07-23	18＋3 W	CRL	2017-01-23	60	/	12.44 W	Yes	1	No	No	No	No	No	No	Yes	No	/	No	No	No	No	No	No	No	1989-11-28	60	0.900	Low-risk	0.820	Low-risk	0.750	Low-risk
2016-11-11	2017-08-18	16＋6 W	CRL	2017-02-07	61	/	12.5 W	Yes	1	No	No	No	No	No	Yes	No	No	/	No	No	No	No	No	No	No	1982-01-31	54	0.800	Low-risk	1.120	Low-risk	0.480	Low-risk
2016-10-01	2017-07-08	22＋5 W	BPD	2017-03-07	59	/	24.27 W	Yes	1	No	No	No	No	No	No	No	No	/	No	Yes	No	No	No	No	No	1982-09-19	61	1.240	Low-risk	0.520	Low-risk	0.790	Low-risk
2016-10-28	2017-08-04	18＋6 W	BPD	2017-02-16	35	34	16.46 W	Yes	2	No	No	No	No	No	No	Yes	No	/	No	No	No	No	No	Yes	No	1988-10-27	59	1.070	Low-risk	0.610	Low-risk	0.570	Low-risk
2016-11-05	2017-08-12	17＋5 W	CRL	2017-02-08	78	/	13.28 W	Yes	1	No	No	No	No	No	Yes	No	No	/	No	No	No	No	No	No	No	1982-07-25	69	1.170	Low-risk	0.700	Low-risk	0.560	Low-risk
2016-10-29	2017-08-05	12 W	CRL	2017-01-18	52	51	11.89 W	No	2	No	No	No	No	No	No	No	No	/	No	No	No	No	No	No	No	1988-08-30	53	1.360	Low-risk	0.570	Low-risk	0.230	Low-risk
2016-11-22	2017-08-29	15＋2 W	CRL	2017-02-16	59	/	12.37 W	Yes	1	No	No	No	No	No	Yes	No	No	/	No	No	No	No	No	No	No	1980-10-16	58	1.610	Low-risk	0.650	Low-risk	0.570	Low-risk
2016-11-17	2017-08-24	16 W	BPD	2017-02-20	27	/	14.15 W	Yes	1	No	No	No	No	No	No	No	No	/	No	No	No	No	No	Yes	No	1983-11-30	56	0.760	Low-risk	0.740	Low-risk	1.060	Low-risk
2016-10-25	2017-08-01	18＋4 W	BPD	2017-02-20	34	/	16.16 W	Yes	1	No	No	No	No	No	No	No	No	/	No	No	No	No	No	No	No	1990-08-12	40	0.410	Low-risk	0.650	Low-risk	0.330	Low-risk
2016-11-21	2017-08-28	15+3 W	CRL	2017-02-15	54	/	12.04 W	Yes	1	No	No	No	No	No	Yes	No	No	/	No	No	No	No	No	No	No	1981-02-04	52	0.650	Low-risk	0.490	Low-risk	0.390	Low-risk
2016-11-20	2017-08-27	15＋4 W	CRL	2017-02-15	69	/	12.92 W	Yes	1	No	No	No	No	No	Yes	No	No	/	No	No	No	No	No	No	No	1980-05-29	56	1.870	Low-risk	0.380	Low-risk	0.830	Low-risk
2016-11-18	2017-08-25	15＋6 W	BPD	2017-02-20	26	/	13.87 W	Yes	1	No	No	No	No	No	Yes	No	No	/	No	No	No	No	No	No	No	1982-02-06	48	0.880	Low-risk	1.630	Low-risk	0.450	Low-risk
2016-11-16	2017-08-23	16＋1 W	CRL	2017-01-08	10	/	7.3 W	Yes	1	No	No	No	No	No	Yes	No	No	/	No	No	No	No	No	No	No	1977-10-25	57	0.960	Low-risk	0.610	Low-risk	0.330	Low-risk
2016-10-19	2017-07-26	20＋1 W	BPD	2017-02-28	43	/	18.92 W	Yes	/	No	No	No	No	No	No	No	No	/	No	No	No	No	No	No	No	1987-06-29	56	0.410	Low-risk	0.370	Low-risk	0.500	Low-risk
2016-11-16	2017-08-23	16+1 W	BPD	2017-03-07	37	/	17.06 W	Yes	1	No	No	No	No	No	Yes	No	No	/	No	No	No	No	No	No	No	1981-12-26	78	0.730	Low-risk	1.100	Low-risk	0.450	Low-risk
2016-10-25	2017-08-01	19＋2 W	BPD	2017-02-28	41	/	18.29 W	Yes	1	No	No	No	No	No	No	No	No	/	No	No	No	No	No	No	No	1989-06-22	70	1.600	Low-risk	1.300	Low-risk	0.490	Low-risk
2016-09-30	2017-07-07	22＋5 W	BPD	2017-03-07	53	/	22.2 W	Yes	1	No	No	No	No	No	No	No	No	/	No	Yes	No	No	No	No	No	1990-06-23	63.3	1.010	Low-risk	0.530	Low-risk	0.370	Low-risk
2016-11-27	2017-09-03	12＋4 W	CRL	2017-02-22	48	/	11.58 W	Yes	1	No	No	No	No	No	Yes	No	No	/	No	No	No	No	No	No	Yes	1982-04-06	67	0.720	Low-risk	1.130	Low-risk	0.440	Low-risk
2016-11-03	2017-08-10	17＋1 W	BPD	2017-02-15	32	/	15.58 W	Yes	1	No	No	No	No	No	No	No	No	/	No	No	No	No	No	Yes	No	1982-12-03	56	0.810	Low-risk	0.690	Low-risk	0.390	Low-risk
2016-11-01	2017-08-08	18＋1 W	CRL	2016-12-23	10	/	7.3 W	Yes	1	No	No	No	No	No	No	No	No	/	No	No	No	No	No	Yes	No	1985-10-17	61	0.850	Low-risk	0.540	Low-risk	0.460	Low-risk
2016-10-29	2017-08-05	12＋5 W	CRL	2017-01-25	61	/	12.5 W	No	1	No	No	No	No	No	Yes	No	No	/	No	No	No	No	No	No	No	1982-01-31	54.7	1.240	Low-risk	0.570	Low-risk	0.730	Low-risk
2016-10-23	2017-07-30	19＋4 W	BPD	2017-02-20	41	/	18.29 W	Yes	1	No	No	No	No	No	No	No	No	/	No	No	No	No	No	No	No	1991-03-04	67	0.380	Low-risk	0.320	Low-risk	0.530	Low-risk
2016-10-29	2017-08-05	17＋6 W	CRL	2017-01-25	69	/	12.92 W	No	1	No	No	No	No	No	No	No	No	/	No	No	No	No	No	Yes	No	1984-07-01	49	1.640	Low-risk	0.710	Low-risk	1.360	Low-risk
2016-10-25	2017-08-01	19＋2 W	BPD	2017-02-28	40	/	17.98 W	Yes	1	No	No	No	No	No	No	No	No	/	No	No	No	No	No	No	No	1991-07-08	54	0.460	Low-risk	0.650	Low-risk	0.320	Low-risk
2016-10-03	2017-07-10	14＋3 W	BPD	2017-01-11	29	/	14.71 W	No	1	No	No	No	No	No	No	No	No	/	No	No	No	No	No	No	No	1985-05-26	60	0.840	Low-risk	0.490	Low-risk	0.920	Low-risk
2016-10-26	2017-08-02	/	CRL	2017-01-19	59	60	12.37 W	No	2	No	No	No	No	No	Yes	No	No	/	No	No	No	No	No	No	No	1980-12-29	56	0.730	Low-risk	0.690	Low-risk	1.110	Low-risk
2016-10-29	2017-08-05	18+4 W	BPD	2017-03-06	44	/	19.24 W	Yes	1	No	No	No	No	No	Yes	No	No	/	No	No	No	No	No	No	No	1979-02-03	60	0.540	Low-risk	0.260	Low-risk	1.120	Low-risk
2016-11-17	2017-08-24	16＋1 W	CRL	2017-02-13	64	/	12.67 W	Yes	1	No	No	No	No	No	Yes	No	No	/	No	No	No	No	No	No	No	1982-06-30	78	0.380	Low-risk	0.170	Low-risk	0.110	Low-risk
2016-11-17	2017-08-24	16＋1 W	CRL	2017-02-13	68	/	12.87 W	Yes	1	No	No	No	No	No	Yes	No	No	/	No	No	No	No	No	No	No	1978-06-19	71	0.050	Low-risk	0.040	Low-risk	0.410	Low-risk
2016-11-16	2017-08-23	16＋2 W	CRL	2017-02-10	60	/	12.44 W	Yes	1	No	No	No	No	No	Yes	No	No	/	No	No	No	No	No	No	No	1980-05-18	52	0.440	Low-risk	0.190	Low-risk	0.470	Low-risk
2016-11-25	2017-09-01	13+1 W	CRL	2017-02-17	56	/	12.18 W	Yes	1	No	No	No	No	No	Yes	No	No	/	No	No	No	No	No	No	Yes	1978-10-05	60.6	0.480	Low-risk	0.870	Low-risk	0.660	Low-risk
2016-11-11	2017-08-18	17 W	CRL	2017-02-21	96	/	13.59 W	Yes	1	No	No	No	No	No	Yes	No	No	/	No	No	No	No	No	No	No	1978-03-26	65	0.650	Low-risk	1.150	Low-risk	0.360	Low-risk
2016-11-13	2017-08-20	16＋4 W	BPD	2017-03-08	33	/	15.87 W	Yes	1	No	No	No	No	No	Yes	No	No	/	No	No	No	No	No	No	No	1978-11-28	58	0.550	Low-risk	0.520	Low-risk	0.600	Low-risk
2016-10-16	2017-07-23	20＋5 W	BPD	2017-02-13	38	/	17.36 W	Yes	1	No	No	No	No	No	No	Yes	No	/	No	No	No	No	No	No	No	1986-04-22	62	0.630	Low-risk	1.100	Low-risk	1.750	Low-risk
2016-11-15	2017-08-22	16+3 W	CRL	2017-02-07	58	/	12.31 W	Yes	1	No	No	No	No	No	Yes	No	No	/	No	No	No	No	No	No	No	1980-07-05	56.5	1.030	Low-risk	0.600	Low-risk	0.920	Low-risk
2016-11-16	2017-08-23	16＋2 W	CRL	2017-02-14	52	/	11.89 W	Yes	1	No	No	No	No	No	Yes	No	No	/	No	No	No	No	No	No	No	1978-01-17	56.5	0.740	Low-risk	0.680	Low-risk	0.450	Low-risk
2016-10-28	2017-08-04	19 W	CRL	2017-01-23	61	/	12.5 W	Yes	1	No	No	No	No	No	No	No	Second trimester screening	/	No	No	No	No	No	No	No	1986-03-01	58.5	0.670	Low-risk	0.450	Low-risk	1.540	Low-risk
2016-11-16	2017-08-23	16 W	BPD	2017-03-06	34	/	16.16 W	Yes	1	No	No	No	No	No	No	No	No	/	No	No	No	No	No	Yes	No	1983-08-06	59	0.950	Low-risk	0.600	Low-risk	0.520	Low-risk
2016-11-19	2017-08-26	15＋6 W	BPD	2017-03-09	35	/	16.46 W	Yes	1	No	No	No	No	No	Yes	No	No	/	No	No	No	No	No	No	No	1979-12-03	69.5	0.640	Low-risk	0.840	Low-risk	0.330	Low-risk
2016-11-18	2017-08-25	16 W	CRL	2017-02-15	71	/	13.01 W	Yes	1	No	No	No	No	No	No	No	No	/	No	No	No	No	No	Yes	No	1982-11-23	48.5	1.400	Low-risk	0.920	Low-risk	0.940	Low-risk
2016-11-24	2017-08-31	15＋1 W	CRL	2017-02-16	63	/	12.61 W	Yes	1	No	No	No	No	No	Yes	No	No	/	No	No	No	No	No	No	No	1982-01-21	59	1.000	Low-risk	0.540	Low-risk	0.780	Low-risk
2016-10-29	2017-08-05	18＋6 W	CRL	2017-01-23	59	/	12.37 W	Yes	1	No	No	No	No	No	No	No	Second trimester screening	/	No	No	No	No	No	No	No	1989-07-25	52.5	1.160	Low-risk	0.480	Low-risk	1.770	Low-risk
2016-09-27	2017-07-04	23＋3 W	BPD	2017-03-01	57	/	23.57 W	Yes	1	No	No	No	No	No	No	No	No	/	No	Yes	No	No	No	No	No	1983-10-02	66	1.230	Low-risk	0.610	Low-risk	0.760	Low-risk
2016-11-15	2017-08-22	12 W	CRL	2017-02-09	58	/	12.31 W	Yes	1	No	No	No	No	No	Yes	No	No	/	No	No	No	No	No	No	No	1981-04-25	62.5	2.820	Low-risk	0.820	Low-risk	1.420	Low-risk
2016-10-28	2017-08-04	19 W	CRL	2017-01-23	46	/	11.42 W	Yes	1	No	No	No	No	No	No	No	Second trimester screening	/	No	No	No	No	No	No	No	1991-10-22	85	0.890	Low-risk	0.750	Low-risk	0.930	Low-risk
2016-11-15	2017-08-22	16＋3 W	CRL	2017-02-15	51	/	11.82 W	Yes	1	No	No	No	No	No	Yes	No	No	/	No	No	No	No	No	No	No	1981-03-09	64.5	1.870	Low-risk	0.820	Low-risk	1.540	Low-risk
2016-10-03	2017-07-10	22＋3 W	BPD	2017-03-08	54	/	22.54 W	Yes	1	No	No	No	No	No	No	No	No	/	No	Yes	No	No	No	No	No	1990-08-23	61	1.710	Low-risk	0.770	Low-risk	0.740	Low-risk
2016-09-01	2017-06-08	27＋1 W	BPD	2017-02-13	58	/	23.92 W	Yes	1	No	No	No	No	No	No	No	No	/	No	No	No	No	Yes	No	No	1985-01-01	69	0.850	Low-risk	0.870	Low-risk	0.560	Low-risk
2016-11-07	2017-08-14	17＋4 W	CRL	2017-02-07	66	/	12.77 W	Yes	1	No	No	No	No	No	Yes	No	No	/	No	No	No	No	No	No	No	1981-04-03	68	0.770	Low-risk	0.550	Low-risk	0.280	Low-risk
2016-11-10	2017-08-17	17＋1 W	CRL	2017-02-08	64	/	12.67 W	Yes	1	No	No	No	No	No	Yes	No	No	/	No	No	No	No	No	No	No	1980-11-23	51	1.460	Low-risk	0.510	Low-risk	0.340	Low-risk
2016-11-16	2017-08-23	12+2 W	CRL	2017-02-09	62	/	12.56 W	Yes	1	No	No	No	No	No	No	No	No	/	No	No	No	No	No	No	Yes	1989-12-30	52.5	0.910	Low-risk	1.720	Low-risk	0.750	Low-risk
2016-09-01	2017-06-08	27 W	BPD	2017-02-08	52	/	21.86 W	Yes	1	No	No	No	No	No	No	No	No	/	No	Yes	No	No	Yes	No	No	1991-02-09	67	1.200	Low-risk	1.080	Low-risk	1.450	Low-risk
2016-10-22	2017-07-29	19＋6 W	BPD	2017-02-27	40	/	17.98 W	Yes	1	No	No	No	No	No	No	No	No	/	No	No	No	No	No	No	No	1988-07-25	53.8	0.970	Low-risk	1.470	Low-risk	0.700	Low-risk
2016-10-24	2017-07-31	19+4 W	BPD	2017-02-28	45	/	19.56 W	Yes	1	No	No	No	No	No	No	No	No	/	No	No	No	No	No	No	No	1991-01-15	62	0.910	Low-risk	0.430	Low-risk	0.340	Low-risk
2016-10-20	2017-07-27	20＋1 W	BPD	2017-02-23	43	/	18.92 W	Yes	1	No	No	No	No	No	No	No	No	/	No	No	No	No	No	No	No	1984-03-08	61	0.920	Low-risk	1.730	Low-risk	0.900	Low-risk
2016-09-28	2017-07-05	23＋2 W	BPD	2017-03-08	60	/	24.63 W	Yes	1	No	No	No	No	No	No	No	No	/	No	Yes	No	No	Yes	No	No	1989-02-10	58	0.690	Low-risk	0.610	Low-risk	1.640	Low-risk
2016-10-31	2017-08-07	16＋4 W	/	2017-01-23	/	/	/	No	1	No	No	No	No	No	Yes	No	No	/	No	No	No	No	No	No	No	1977-05-15	58	2.120	Low-risk	1.470	Low-risk	0.400	Low-risk
2016-11-02	2017-08-09	18+1 W	CRL	2017-01-25	44	/	11.25 W	Yes	1	No	No	No	No	No	No	No	No	/	No	No	No	No	No	No	Yes	1988-09-14	56.5	0.550	Low-risk	0.550	Low-risk	0.520	Low-risk
2016-11-08	2017-08-15	17＋4 W	BPD	2017-03-02	36	/	16.76 W	Yes	1	No	No	No	No	No	No	No	No	/	No	No	No	No	No	Yes	No	1984-04-13	61	1.660	Low-risk	0.810	Low-risk	0.770	Low-risk
2016-11-12	2017-08-19	17 W	CRL	2017-02-06	65	/	12.72 W	Yes	1	No	No	No	No	No	Yes	No	No	/	No	No	No	No	No	No	No	1981-12-13	51	0.960	Low-risk	0.810	Low-risk	0.690	Low-risk
2016-11-17	2017-08-24	16＋2 W	CRL	2017-02-07	56	/	12.18 W	Yes	1	No	No	No	No	No	Yes	No	No	/	No	No	No	No	No	No	No	1981-07-26	46.5	0.460	Low-risk	0.680	Low-risk	0.300	Low-risk
2016-10-07	2017-07-14	22＋1 W	BPD	2017-02-13	50	/	21.19 W	Yes	1	No	No	No	No	No	No	No	No	/	Yes	No	No	No	No	No	No	1986-02-13	59.6	1.640	Low-risk	0.830	Low-risk	0.820	Low-risk
2016-11-16	2017-08-23	16＋3 W	CRL	2017-02-10	63	/	12.61 W	Yes	1	No	No	No	No	No	Yes	No	No	/	No	No	No	No	No	No	No	1982-01-02	58	0.590	Low-risk	0.540	Low-risk	0.480	Low-risk
2016-10-27	2017-08-03	19＋2 W	CRL	2017-01-20	55	/	12.11 W	Yes	1	No	No	No	No	No	No	Yes	No	/	No	No	No	No	No	No	No	1985-03-31	57.4	0.500	Low-risk	0.450	Low-risk	0.330	Low-risk
2016-11-15	2017-08-22	16＋4 W	CRL	2017-02-15	42	/	11.07 W	Yes	1	No	No	No	No	No	No	No	No	/	No	No	No	No	No	Yes	No	1985-12-20	59.6	0.840	Low-risk	1.060	Low-risk	0.870	Low-risk
2016-08-30	2017-06-06	27＋4 W	BPD	2017-02-09	59	/	24.27 W	Yes	1	No	No	No	No	No	No	No	No	/	No	Yes	No	No	No	No	No	1988-03-15	65	0.750	Low-risk	1.410	Low-risk	0.570	Low-risk
2016-10-13	2017-07-20	21＋2 W	CRL	2017-01-09	59	/	12.37 W	Yes	1	No	No	No	No	No	No	Yes	No	/	No	No	No	No	No	No	No	1984-11-23	64.7	0.730	Low-risk	0.640	Low-risk	0.470	Low-risk
2016-11-22	2017-08-29	15＋4 W	CRL	2017-02-23	54	/	12.04 W	Yes	1	No	No	No	No	No	Yes	No	No	/	No	No	No	No	No	No	Yes	1977-08-31	63	0.540	Low-risk	0.530	Low-risk	0.390	Low-risk
2016-11-15	2017-08-22	14＋2 W	CRL	2017-02-03	24	/	9.16 W	Yes	1	No	No	No	No	No	No	No	No	/	No	No	No	No	No	Yes	No	1991-05-06	68	0.600	Low-risk	0.570	Low-risk	0.290	Low-risk
2016-09-23	2017-06-30	24 W	BPD	2017-03-09	54	/	22.54 W	Yes	1	No	No	No	No	No	No	No	No	/	No	Yes	No	No	No	No	No	1982-06-20	68	2.550	Low-risk	0.850	Low-risk	0.820	Low-risk
2016-12-01	2017-09-08	12+5 W	CRL	2017-02-25	63	/	12.61 W	Yes	1	No	No	No	No	No	Yes	No	No	/	No	No	No	No	No	No	No	1982-03-26	53.7	1.070	Low-risk	0.840	Low-risk	0.770	Low-risk
2016-11-02	2017-08-09	17＋3 W	BPD	2017-03-03	40	40	17.98 W	No	2	No	No	No	No	No	No	No	No	/	No	No	No	No	No	No	No	1984-07-23	52.5	2.190	Low-risk	0.730	Low-risk	0.470	Low-risk
2016-10-20	2017-07-27	20＋2 W	BPD	2017-02-21	43	/	18.92 W	Yes	/	No	No	No	No	No	No	Yes	No	/	No	No	No	No	No	No	No	1989-02-06	61	2.020	Low-risk	0.510	Low-risk	0.750	Low-risk
2016-11-14	2017-08-21	16+4 W	CRL	2017-02-07	53	/	11.97 W	Yes	1	No	No	No	No	No	Yes	No	No	/	No	No	No	No	No	No	No	1979-08-17	61	2.290	Low-risk	0.770	Low-risk	0.630	Low-risk
2016-11-13	2017-08-20	16＋5 W	BPD	2017-03-03	34	/	16.16 W	Yes	1	No	No	No	No	No	Yes	No	No	/	No	No	No	No	No	No	No	1978-06-12	59	2.080	Low-risk	1.020	Low-risk	1.400	Low-risk
2016-09-30	2017-07-07	23＋1 W	CRL	2016-12-23	49	/	11.66 W	Yes	1	No	No	No	No	No	No	Yes	No	/	No	No	No	No	No	No	No	1983-06-14	48	1.830	Low-risk	1.120	Low-risk	0.690	Low-risk
2016-10-30	2017-08-06	18＋6 W	BPD	2017-02-15	33	/	15.87 W	Yes	1	No	No	No	No	No	No	Yes	No	/	No	No	No	No	No	No	No	1991-04-26	61.7	2.280	Low-risk	0.950	Low-risk	1.470	Low-risk
2016-11-28	2017-09-04	14＋5 W	CRL	2017-02-23	58	/	12.31 W	Yes	1	No	No	No	No	No	Yes	No	No	/	No	No	No	No	No	No	No	1981-05-23	60	0.810	Low-risk	0.920	Low-risk	0.790	Low-risk
2016-11-12	2017-08-19	17 W	CRL	2017-02-17	71	/	13.01 W	Yes	/	No	No	No	No	No	Yes	No	No	/	No	No	No	No	No	No	No	1976-12-20	54.5	0.740	Low-risk	0.520	Low-risk	0.990	Low-risk
2016-10-16	2017-07-23	20＋6 W	CRL	2016-12-09	7	/	6.86 W	Yes	1	No	No	No	No	No	Yes	No	No	/	No	No	No	No	No	No	No	1982-10-08	58	0.490	Low-risk	1.250	Low-risk	0.900	Low-risk
2016-11-20	2017-08-27	15＋6 W	CRL	2017-02-16	40	/	10.88 W	Yes	1	No	No	No	No	No	No	No	No	/	No	No	No	No	No	Yes	No	1982-11-13	48.5	0.720	Low-risk	0.830	Low-risk	0.570	Low-risk
2016-10-03	2017-07-10	22＋5 W	CRL	2016-12-28	45	/	11.33 W	Yes	1	No	No	No	No	No	No	Yes	No	/	No	No	No	No	No	No	No	1988-03-23	61.5	0.990	Low-risk	1.070	Low-risk	0.890	Low-risk
2016-11-09	2017-08-16	17＋3 W	CRL	2017-02-07	68	/	12.87 W	Yes	1	No	No	No	No	No	Yes	No	No	/	No	No	No	No	No	No	No	1981-11-30	66.7	0.860	Low-risk	0.550	Low-risk	0.780	Low-risk
2016-11-12	2017-08-19	17 W	CRL	2017-02-09	73	/	13.1 W	Yes	1	No	No	No	No	No	Yes	No	No	/	No	No	No	No	No	No	No	1980-05-15	59	0.700	Low-risk	0.360	Low-risk	0.530	Low-risk
2016-11-27	2017-09-03	14＋6 W	CRL	2017-02-23	68	/	12.87 W	Yes	1	No	No	No	No	No	Yes	No	No	/	No	No	No	No	No	No	No	1981-02-15	47	0.550	Low-risk	0.320	Low-risk	0.330	Low-risk
2016-10-20	2017-07-27	20＋2 W	BPD	2017-02-23	41	/	18.29 W	Yes	1	No	No	No	No	No	No	No	No	/	No	No	No	No	No	No	No	1985-03-18	67	0.450	Low-risk	0.430	Low-risk	1.280	Low-risk
2016-11-06	2017-08-13	17＋6 W	CRL	2017-02-13	91	/	13.56 W	Yes	1	No	No	No	No	No	No	No	No	/	No	No	No	No	No	Yes	No	1986-07-18	85	0.590	Low-risk	0.530	Low-risk	0.900	Low-risk
2016-11-25	2017-09-01	15+1 W	CRL	2017-02-20	65	/	12.72 W	Yes	1	No	No	No	No	No	No	No	No	/	No	No	No	No	No	Yes	No	1989-07-06	48	0.350	Low-risk	1.150	Low-risk	0.200	Low-risk
2016-11-07	2017-08-14	17＋5 W	CRL	2017-02-08	53	/	11.97 W	Yes	1	No	No	No	No	No	Yes	No	No	/	No	No	No	No	No	No	No	1980-11-14	52.5	0.300	Low-risk	0.260	Low-risk	0.280	Low-risk
2016-12-02	2017-09-09	13+4 W	CRL	2017-02-28	56	/	12.18 W	No	1	No	No	No	No	No	Yes	No	No	/	No	Yes	No	No	No	No	No	1978-02-22	52	0.140	Low-risk	0.350	Low-risk	6.160	High-risk
2016-12-01	2017-09-08	12+5 W	CRL	2017-02-25	59	/	12.37 W	Yes	1	No	No	No	No	No	Yes	No	No	/	No	No	No	No	No	No	No	1977-04-23	58.5	0.450	Low-risk	0.520	Low-risk	0.100	Low-risk
2016-11-18	2017-08-25	12+4 W	CRL	2017-02-13	68	/	12.87 W	Yes	1	No	No	No	No	No	Yes	No	No	/	No	No	No	No	No	No	No	1977-12-30	52.7	0.120	Low-risk	1.180	Low-risk	0.350	Low-risk
2016-10-22	2017-07-29	20＋3 W	BPD	2017-02-21	31	/	15.29 W	Yes	1	No	No	No	No	No	No	Yes	No	/	No	No	No	No	No	No	No	1990-10-17	62	0.060	Low-risk	0.820	Low-risk	0.500	Low-risk
2016-11-01	2017-08-08	16＋2 W	CRL	2017-02-08	77	/	13.24 W	No	1	No	No	No	No	No	No	No	No	/	No	No	No	No	No	Yes	No	1986-01-01	65	0.140	Low-risk	0.790	Low-risk	0.130	Low-risk
2016-11-20	2017-08-27	16＋2 W	CRL	2017-02-13	54	/	12.04 W	Yes	1	No	No	No	No	No	No	No	No	/	No	No	No	No	No	Yes	No	1986-06-30	60	0.240	Low-risk	0.060	Low-risk	0.360	Low-risk
2016-11-20	2017-08-27	16＋2 W	CRL	2017-02-13	64	/	12.67 W	Yes	1	No	No	No	No	No	No	No	No	/	No	No	No	No	No	Yes	No	1987-05-26	58.5	0.130	Low-risk	0.540	Low-risk	0.550	Low-risk
2016-09-29	2017-07-06	22+5 W	BPD	2017-03-03	57	/	23.57 W	Yes	/	No	No	No	No	No	Yes	No	No	/	Yes	No	No	No	No	No	No	1981-09-18	61	0.020	Low-risk	0.820	Low-risk	0.080	Low-risk
2016-11-17	2017-08-24	16＋5 W	CRL	2017-02-13	70	/	12.97 W	Yes	1	No	No	No	No	No	Yes	No	No	/	No	No	No	No	No	No	No	1982-05-10	64	0.260	Low-risk	0.090	Low-risk	0.470	Low-risk
2016-10-26	2017-08-02	19＋6 W	BPD	2017-02-14	35	35	16.46 W	Yes	2	No	No	No	No	No	Yes	No	No	/	No	No	No	No	No	No	No	1980-02-18	62	0.290	Low-risk	0.620	Low-risk	0.710	Low-risk
2016-11-16	2017-08-23	16＋6 W	CRL	2017-02-13	73	/	13.1 W	Yes	1	No	No	No	No	No	Yes	No	No	/	No	No	No	No	No	No	No	1980-07-16	50	0.180	Low-risk	0.440	Low-risk	0.050	Low-risk
2016-11-16	2017-08-23	16+3 W	CRL	2017-02-10	50	/	11.74 W	Yes	1	No	No	No	No	No	Yes	No	No	/	No	No	No	No	No	No	No	1980-02-21	60.5	0.200	Low-risk	0.980	Low-risk	0.530	Low-risk
2016-11-28	2017-09-04	15＋1 W	CRL	2017-02-23	57	/	12.24 W	Yes	1	No	No	No	No	No	No	No	No	/	No	No	No	No	No	Yes	No	1987-02-18	58	0.160	Low-risk	1.230	Low-risk	0.010	Low-risk
2016-11-27	2017-09-03	15+2 W	CRL	2017-02-27	69	/	12.92 W	Yes	1	No	No	No	No	No	Yes	No	No	/	No	No	No	No	No	No	No	1982-04-30	57	0.130	Low-risk	0.420	Low-risk	0.690	Low-risk
2016-11-26	2017-09-02	15＋3 W	CRL	2017-02-21	61	/	12.5 W	Yes	1	No	No	No	No	No	Yes	No	No	/	No	No	No	No	No	No	No	1981-07-19	51	0.380	Low-risk	0.030	Low-risk	0.300	Low-risk
2016-10-26	2017-08-02	19＋6 W	BPD	2017-03-01	39	/	17.67 W	Yes	1	No	No	No	No	No	No	No	Second trimester screening	/	No	No	No	No	No	No	No	1993-06-06	70	0.300	Low-risk	0.350	Low-risk	0.180	Low-risk
2016-11-28	2017-09-04	15＋1 W	BPD	2017-03-03	25	/	13.59 W	Yes	1	No	No	No	No	No	Yes	No	No	/	No	No	No	No	No	No	No	1974-08-18	61	0.040	Low-risk	0.620	Low-risk	0.100	Low-risk
2016-09-29	2017-07-06	23+5 W	BPD	2017-03-09	57	/	23.57 W	Yes	1	No	No	No	No	No	No	No	No	/	No	Yes	No	No	No	No	No	1987-10-17	59	0.030	Low-risk	0.460	Low-risk	0.050	Low-risk
2016-11-16	2017-08-23	17＋6 W	BPD	2017-03-02	35	/	16.46 W	Yes	1	No	No	No	No	No	Yes	No	No	/	No	No	No	No	No	No	No	1977-06-07	52.5	0.020	Low-risk	0.120	Low-risk	0.430	Low-risk
2016-09-20	2017-06-27	25 W	BPD	2017-03-07	59	/	24.27 W	Yes	/	No	No	No	No	No	No	No	No	/	No	Yes	No	No	No	No	No	1996-02-16	55	0.100	Low-risk	0.480	Low-risk	0.070	Low-risk
2016-11-11	2017-08-18	17+4 W	CRL	2017-02-09	74	/	13.14 W	Yes	1	No	No	No	No	No	Yes	No	No	/	No	No	No	No	No	No	No	1982-08-15	48	0.080	Low-risk	0.320	Low-risk	0.750	Low-risk
2016-11-18	2017-08-25	16+4 W	CRL	2017-02-13	71	/	13.01 W	Yes	1	No	No	No	No	No	Yes	No	No	/	No	No	No	No	No	No	No	1978-03-24	60.5	0.580	Low-risk	0.600	Low-risk	0.610	Low-risk
2016-11-22	2017-08-29	16 W	CRL	2017-02-21	49	/	11.66 W	Yes	1	No	No	No	No	No	Yes	No	No	/	No	No	No	No	No	No	No	1982-03-05	49	0.010	Low-risk	0.650	Low-risk	0.180	Low-risk
2016-10-15	2017-07-22	21＋3 W	CRL	2017-01-09	60	/	12.44 W	Yes	1	No	No	No	No	No	No	Yes	No	/	No	No	No	No	No	No	No	1986-04-28	50	0.480	Low-risk	0.350	Low-risk	0.060	Low-risk
2016-11-21	2017-08-28	16+1 W	CRL	2017-02-13	59	/	12.37 W	Yes	1	No	No	No	No	No	Yes	No	No	/	No	No	No	No	No	No	No	1979-03-25	58.2	0.400	Low-risk	0.200	Low-risk	0.250	Low-risk
2016-10-19	2017-07-26	20+6 W	BPD	2017-02-13	34	/	16.16 W	Yes	1	No	No	No	No	No	No	Yes	No	/	No	No	No	No	No	No	No	1989-08-12	65	0.300	Low-risk	0.030	Low-risk	0.320	Low-risk
2016-11-03	2017-08-10	18＋5 W	CRL	2017-01-26	54	/	12.04 W	Yes	1	No	No	No	No	No	No	No	Second trimester screening	/	No	No	No	No	No	No	No	1986-01-16	65.5	0.180	Low-risk	0.540	Low-risk	0.230	Low-risk
2016-11-05	2017-08-12	18＋3 W	BPD	2017-03-13	43	40	18.92 W	No	2	No	No	No	No	No	No	No	No	/	No	No	No	No	No	No	No	1982-06-28	55.2	0.100	Low-risk	0.770	Low-risk	0.320	Low-risk
2016-11-03	2017-08-10	18＋5 W	CRL	2017-01-26	60	/	12.44 W	Yes	/	No	No	No	No	No	No	No	/	/	No	No	No	No	No	No	No	1989-07-27	52	0.090	Low-risk	0.200	Low-risk	0.280	Low-risk
2016-10-30	2017-08-06	19+2 W	CRL	2017-01-24	51	/	11.82 W	Yes	1	No	No	No	No	No	No	No	Second trimester screening	/	No	No	No	No	No	No	No	1987-11-05	53	0.090	Low-risk	0.710	Low-risk	0.900	Low-risk
2016-11-10	2017-08-17	17＋5 W	BPD	2017-03-08	37	/	17.06 W	Yes	1	No	No	No	No	No	Yes	No	No	/	No	No	No	No	No	No	No	1978-09-27	53	0.510	Low-risk	0.520	Low-risk	0.650	Low-risk
2016-11-10	2017-08-17	17＋5 W	BPD	2017-02-28	31	/	15.29 W	Yes	1	No	No	No	No	No	No	No	Second trimester screening	/	No	No	No	No	No	No	No	1992-08-23	50	0.670	Low-risk	0.770	Low-risk	1.260	Low-risk
2016-11-03	2017-08-10	18＋5 W	CRL	2017-02-07	61	/	12.5 W	Yes	1	No	No	No	No	No	No	No	No	/	No	No	No	No	No	No	No	1983-07-25	65.5	0.570	Low-risk	0.890	Low-risk	0.540	Low-risk
2016-11-04	2017-08-11	17+ W	BPD	2017-02-24	31	/	15.29 W	Yes	1	No	No	No	No	No	No	No	Second trimester screening	/	No	No	No	No	No	No	No	1993-07-08	52	0.690	Low-risk	0.810	Low-risk	0.600	Low-risk
2016-11-08	2017-08-15	15 W	CRL	2017-02-04	62	/	12.56 W	No	1	No	No	No	No	No	No	No	No	/	No	No	No	No	No	Yes	No	1982-12-18	60	1.310	Low-risk	0.480	Low-risk	0.910	Low-risk
2016-11-30	2017-09-06	15 W	CRL	2017-02-24	49	/	11.66 W	Yes	1	No	No	No	No	No	No	No	No	/	No	No	No	No	No	Yes	No	1988-08-23	61	0.560	Low-risk	1.280	Low-risk	1.110	Low-risk
2016-11-05	2017-08-12	18＋4 W	CRL	2017-02-08	65	/	12.72 W	Yes	1	No	No	No	No	No	Yes	No	No	/	No	No	No	No	No	No	No	1979-04-20	75	1.200	Low-risk	1.880	Low-risk	0.550	Low-risk
2016-10-24	2017-07-31	20+2 W	CRL	2017-01-17	59	/	12.37 W	Yes	1	No	No	No	No	No	No	Yes	No	/	No	No	No	No	No	No	No	1984-04-04	67.5	0.590	Low-risk	1.120	Low-risk	0.470	Low-risk
2016-11-15	2017-08-22	17＋1 W	BPD	2017-03-08	33	/	15.87 W	Yes	1	No	No	No	No	No	Yes	No	No	/	No	No	No	No	No	No	No	1980-02-27	50.5	0.510	Low-risk	0.710	Low-risk	0.750	Low-risk
2016-11-29	2017-09-05	15＋1 W	CRL	2017-02-24	68	/	12.87 W	Yes	1	No	No	No	No	No	No	No	No	/	No	No	No	No	No	Yes	No	1982-11-14	68.7	0.740	Low-risk	0.520	Low-risk	0.920	Low-risk
2016-11-26	2017-09-02	15＋4 W	CRL	2017-01-16	14	/	7.87 W	Yes	1	No	No	No	No	No	Yes	No	No	/	No	No	No	No	No	No	No	1982-05-15	56	1.830	Low-risk	0.270	Low-risk	0.620	Low-risk
2016-11-27	2017-09-03	15＋3 W	CRL	2017-02-22	61	/	12.5 W	Yes	1	No	No	No	No	No	Yes	No	No	/	No	No	No	No	No	No	No	1980-11-21	55	0.390	Low-risk	0.410	Low-risk	0.340	Low-risk
2016-12-01	2017-09-08	14＋6 W	CRL	2017-03-06	64	/	12.67 W	Yes	1	No	No	No	No	No	No	No	No	/	No	No	No	No	No	Yes	No	1982-11-06	60	0.650	Low-risk	0.790	Low-risk	0.430	Low-risk
2016-12-06	2017-09-13	14＋1 W	CRL	2017-02-28	62	/	12.56 W	Yes	1	No	No	No	No	No	Yes	No	No	/	No	No	No	No	No	No	No	1979-12-20	51.5	1.710	Low-risk	1.150	Low-risk	0.370	Low-risk
2016-10-19	2017-07-26	21 W	CRL	2017-01-12	63	/	12.61 W	Yes	1	No	No	No	No	No	No	Yes	No	/	No	No	No	No	No	No	No	1985-08-17	70.5	1.140	Low-risk	1.080	Low-risk	0.590	Low-risk
2016-12-02	2017-09-09	14＋5 W	CRL	2017-02-24	56	/	12.18 W	Yes	1	No	No	No	No	No	Yes	No	No	/	No	No	No	No	No	No	No	1978-05-29	54	1.220	Low-risk	0.580	Low-risk	0.530	Low-risk
2016-11-01	2017-08-08	12＋1 W	CRL	2017-01-24	61	58	12.5 W	No	2	No	No	No	No	No	No	No	No	/	No	No	No	No	No	No	No	1992-12-20	55	0.830	Low-risk	1.050	Low-risk	0.680	Low-risk
2016-11-19	2017-08-26	16+4 W	CRL	2017-02-13	69	/	12.92 W	Yes	1	No	No	No	No	No	Yes	No	No	/	No	No	No	No	No	No	No	1981-09-30	56	1.120	Low-risk	0.850	Low-risk	0.660	Low-risk
2016-10-20	2017-07-27	20＋5 W	BPD	2017-03-01	41	/	18.29 W	Yes	1	No	No	No	No	No	No	Yes	No	/	No	No	No	No	No	No	No	1993-08-11	51	0.890	Low-risk	0.520	Low-risk	0.480	Low-risk
2016-11-04	2017-08-11	17＋5 W	BPD	2017-03-07	44	39	19.24 W	No	2	No	No	No	No	No	Yes	No	No	/	No	Yes	No	No	No	No	No	1980-01-25	60	1.000	Low-risk	1.390	Low-risk	1.730	Low-risk
2016-11-28	2017-09-04	15＋2 W	BPD	2017-03-09	33	/	15.87 W	Yes	1	No	No	No	No	No	Yes	No	No	/	No	No	No	No	No	No	No	1981-10-08	64.5	0.500	Low-risk	0.910	Low-risk	0.650	Low-risk
2016-11-09	2017-08-16	18 W	BPD	2017-02-27	36	/	16.76 W	Yes	1	No	No	No	No	No	No	No	Second trimester screening	/	No	No	No	No	No	No	No	1996-06-15	52	0.060	Low-risk	0.280	Low-risk	0.740	Low-risk
2016-10-22	2017-07-29	20＋3 W	BPD	2017-02-28	43	/	18.92 W	Yes	1	No	No	No	No	No	No	No	Second trimester screening	/	No	No	No	No	No	No	No	1991-01-27	59	0.130	Low-risk	0.400	Low-risk	0.100	Low-risk
2016-11-21	2017-08-28	16＋2 W	CRL	2017-02-14	63	/	12.61 W	Yes	1	No	No	No	No	No	No	No	No	/	No	No	No	No	No	Yes	No	1987-06-24	57	0.170	Low-risk	0.630	Low-risk	0.630	Low-risk
2016-12-15	2017-09-22	12＋6 W	CRL	2017-03-13	68	/	12.87 W	Yes	1	No	No	No	No	No	No	No	No	/	No	No	No	No	No	No	Yes	1983-03-23	84	0.070	Low-risk	0.070	Low-risk	0.240	Low-risk
2016-11-18	2017-08-25	16＋5 W	CRL	2017-02-14	59	/	12.37 W	Yes	1	No	No	No	No	No	Yes	No	No	/	No	No	No	No	No	No	No	1982-08-19	56	0.020	Low-risk	0.410	Low-risk	0.530	Low-risk
2016-11-14	2017-08-21	15＋2 W	CRL	2017-02-08	66	/	12.77 W	Yes	1	No	No	No	No	No	Yes	No	No	/	No	No	No	No	No	No	No	1981-06-02	65	0.050	Low-risk	0.260	Low-risk	0.000	Low-risk
2016-11-13	2017-08-20	17＋3 W	BPD	2017-03-14	39	/	17.67 W	Yes	1	No	No	No	No	No	Yes	No	No	/	No	No	No	No	No	No	No	1976-05-08	57.5	0.260	Low-risk	0.080	Low-risk	0.900	Low-risk
2016-11-16	2017-08-23	17 W	CRL	2017-02-13	58	/	12.31 W	Yes	1	No	No	No	No	No	Yes	No	No	/	No	No	No	No	No	No	No	1981-12-30	55	0.100	Low-risk	0.840	Low-risk	0.130	Low-risk
2016-10-15	2017-07-22	21＋4 W	CRL	2016-12-02	11	/	7.45 W	Yes	1	No	No	No	No	No	No	No	Second trimester screening	/	No	No	No	No	No	No	No	1993-09-01	63	0.070	Low-risk	0.150	Low-risk	0.030	Low-risk
2016-10-24	2017-07-31	20＋2 W	BPD	2017-02-18	41	/	18.29 W	Yes	1	No	No	No	No	No	No	Yes	No	/	No	No	No	No	No	No	No	1985-07-16	57	0.370	Low-risk	0.240	Low-risk	0.100	Low-risk
2016-12-02	2017-09-09	14＋5 W	CRL	2017-02-24	61	/	12.5 W	Yes	1	No	No	No	No	No	Yes	No	No	/	No	No	No	No	No	No	No	1979-12-10	61	0.220	Low-risk	0.290	Low-risk	0.470	Low-risk
2016-11-22	2017-08-29	16＋1 W	CRL	2017-02-13	69	/	12.92 W	Yes	1	No	No	No	No	No	Yes	No	No	/	No	No	No	No	No	No	No	1979-07-16	74	0.110	Low-risk	0.680	Low-risk	0.220	Low-risk
2016-10-29	2017-08-05	19＋4 W	BPD	2017-03-06	43	/	18.92 W	Yes	1	No	No	No	No	No	No	No	Second trimester screening	/	No	No	No	No	No	No	No	1989-12-30	55.4	0.110	Low-risk	0.360	Low-risk	0.340	Low-risk
2016-10-31	2017-08-07	19＋2 W	BPD	2016-10-31	45	/	19.56 W	Yes	1	No	No	No	No	No	No	No	Second trimester screening	/	No	No	No	No	No	No	No	1986-04-03	56	0.310	Low-risk	0.150	Low-risk	0.330	Low-risk
2016-10-08	2017-07-15	22＋4 W	BPD	2017-03-13	55	/	22.88 W	Yes	1	No	No	No	No	No	No	No	Second trimester screening	/	No	No	No	No	No	No	Yes	1985-06-13	53.9	0.040	Low-risk	0.130	Low-risk	0.300	Low-risk
2016-10-04	2017-07-11	23＋1 W	BPD	2017-03-13	57	/	23.57 W	No	1	No	No	No	No	No	No	No	No	/	No	Yes	No	No	No	No	No	1982-11-27	53.5	0.100	Low-risk	0.550	Low-risk	0.550	Low-risk
2016-09-28	2017-07-05	24 W	BPD	2017-03-08	54	/	22.54 W	Yes	1	No	No	No	No	No	No	No	No	/	No	Yes	No	No	No	No	No	1984-02-07	60	0.160	Low-risk	0.490	Low-risk	0.440	Low-risk
2016-10-03	2017-07-10	23＋2 W	BPD	2017-03-13	56	/	23.23 W	Yes	1	No	No	No	No	No	No	No	No	/	No	Yes	No	No	Yes	No	No	1988-11-14	60	0.150	Low-risk	0.540	Low-risk	0.730	Low-risk
2016-11-02	2017-08-09	14＋6 W	CRL	2017-01-25	55	/	12.11 W	No	1	No	No	No	No	No	Yes	No	No	/	No	No	No	No	No	No	No	1981-01-07	58	0.040	Low-risk	0.050	Low-risk	0.740	Low-risk
2016-11-24	2017-08-31	16 W	CRL	2017-02-18	56	/	12.18 W	Yes	1	No	No	No	No	No	Yes	No	No	/	No	No	No	No	No	No	No	1982-08-02	46.5	0.420	Low-risk	0.020	Low-risk	0.160	Low-risk
2016-11-18	2017-08-25	16＋6 W	CRL	2017-01-04	6	/	6.71 W	Yes	1	No	No	No	No	No	Yes	No	No	/	No	No	No	No	No	No	No	1981-09-07	51	0.130	Low-risk	0.480	Low-risk	1.190	Low-risk
2016-11-22	2017-08-29	16+2 W	CRL	2017-02-14	61	/	12.5 W	Yes	1	No	No	No	No	No	No	No	No	/	No	No	No	No	No	Yes	No	1982-12-06	53.7	0.280	Low-risk	0.170	Low-risk	0.360	Low-risk
2016-11-22	2017-08-29	16＋2 W	CRL	2017-02-16	56	/	12.18 W	Yes	1	No	No	No	No	No	Yes	No	No	/	No	No	No	No	No	No	No	1981-06-29	61	0.460	Low-risk	0.170	Low-risk	0.300	Low-risk
2016-11-11	2017-08-18	17＋6 W	CRL	2017-02-08	57	/	12.24 W	Yes	1	No	No	No	No	No	No	No	No	/	No	No	No	No	No	Yes	No	1982-09-11	57	0.150	Low-risk	0.170	Low-risk	0.750	Low-risk
2016-10-17	2017-07-24	21＋3 W	CRL	2017-01-13	47	/	11.5 W	Yes	1	No	No	No	No	No	No	Yes	No	/	No	No	No	No	No	No	No	1986-08-24	64.5	0.200	Low-risk	0.240	Low-risk	0.320	Low-risk
2016-12-01	2017-09-08	15 W	CRL	2017-03-01	71	/	13.01 W	Yes	1	No	No	No	No	No	No	No	No	/	No	No	No	No	No	Yes	No	1989-01-02	49.5	0.860	Low-risk	0.570	Low-risk	0.480	Low-risk
2016-11-06	2017-08-13	17＋5 W	BPD	2017-03-09	38	36	17.36 W	No	2	No	No	No	No	No	No	No	No	/	No	No	No	No	No	No	No	1985-01-16	63.8	0.050	Low-risk	0.280	Low-risk	0.340	Low-risk
2016-11-18	2017-08-25	16+6 W	CRL	2017-02-14	68	/	12.87 W	Yes	1	No	No	No	No	No	Yes	No	No	/	No	No	No	No	No	No	No	1981-12-23	60	0.020	Low-risk	0.160	Low-risk	0.120	Low-risk
2016-11-18	2017-08-25	16＋6 W	CRL	2017-02-14	65	/	12.72 W	Yes	1	No	No	No	No	No	Yes	No	No	/	No	No	No	No	No	No	No	1981-12-17	57	0.260	Low-risk	0.440	Low-risk	0.070	Low-risk
2016-11-27	2017-09-03	15＋4 W	CRL	2017-02-22	53	/	11.97 W	Yes	1	No	No	No	No	No	No	No	No	/	No	No	No	No	No	Yes	No	1985-04-23	58	0.080	Low-risk	0.880	Low-risk	0.410	Low-risk
2016-11-11	2017-08-18	17＋6 W	CRL	2017-02-09	57	/	12.24 W	Yes	1	No	No	No	No	No	Yes	No	No	/	No	No	No	No	No	No	No	1982-02-03	54.6	0.230	Low-risk	0.230	Low-risk	0.290	Low-risk
2016-12-07	2017-09-14	12＋1 W	CRL	2017-03-01	55	/	12.11 W	Yes	1	No	No	No	No	No	No	No	No	/	No	No	No	No	No	No	Yes	1983-12-04	58	0.240	Low-risk	0.280	Low-risk	0.390	Low-risk
2016-12-01	2017-09-08	15 W	CRL	2017-02-23	46	/	11.42 W	Yes	1	No	No	No	No	No	Yes	No	No	/	No	No	No	No	No	No	No	1979-04-11	54	0.920	Low-risk	0.560	Low-risk	0.510	Low-risk
2016-12-01	2017-09-08	15 W	CRL	2017-02-24	49	/	11.66 W	Yes	/	No	No	No	No	No	Yes	No	No	/	No	No	No	No	No	No	No	1978-07-16	54	0.120	Low-risk	0.180	Low-risk	0.650	Low-risk
2016-12-03	2017-09-10	14＋5 W	CRL	2017-02-24	58	/	12.31 W	Yes	1	No	No	No	No	No	Yes	No	No	/	No	No	No	No	No	No	No	1980-11-27	56	0.120	Low-risk	0.610	Low-risk	0.410	Low-risk
2016-12-03	2017-09-10	14+5 W	CRL	2017-02-24	51	/	11.82 W	Yes	1	No	No	No	No	No	Yes	No	No	/	No	No	No	No	No	No	No	1982-08-07	59	0.090	Low-risk	0.010	Low-risk	0.260	Low-risk
2016-09-17	2017-06-24	25＋4 W	BPD	2017-02-28	53	/	22.2 W	Yes	1	No	No	No	No	No	No	No	No	/	No	Yes	No	No	Yes	No	No	1987-12-09	55	0.180	Low-risk	0.160	Low-risk	0.690	Low-risk
2016-11-27	2017-09-03	15＋4 W	CRL	2017-03-02	54	/	12.04 W	Yes	1	No	No	No	No	No	Yes	No	No	/	No	No	No	No	No	No	No	1982-01-28	59	0.020	Low-risk	0.760	Low-risk	0.240	Low-risk
2016-11-24	2017-08-31	16 W	CRL	2017-02-24	69	/	12.92 W	Yes	1	No	No	No	No	No	Yes	No	No	/	No	No	No	No	No	No	No	1981-04-22	73	0.090	Low-risk	0.480	Low-risk	0.620	Low-risk
2016-11-19	2017-08-26	16＋4 W	BPD	2017-03-14	36	/	16.76 W	Yes	1	No	No	No	No	No	No	No	No	/	No	Yes	No	No	No	No	No	1989-10-02	61	0.030	Low-risk	0.090	Low-risk	0.740	Low-risk
2016-12-01	2017-09-08	15 W	CRL	2017-02-27	72	/	13.06 W	Yes	1	No	No	No	No	No	Yes	No	No	/	No	No	No	No	No	No	No	1981-11-17	77	0.190	Low-risk	0.450	Low-risk	0.660	Low-risk
2016-12-02	2017-09-09	14＋6 W	CRL	2017-02-27	75	/	13.17 W	Yes	1	No	No	No	No	No	Yes	No	No	/	No	No	No	No	No	No	No	1982-05-18	51	0.360	Low-risk	0.680	Low-risk	0.120	Low-risk
2016-12-02	2017-09-09	14＋6 W	CRL	2017-02-24	51	/	11.82 W	Yes	/	No	No	No	No	No	Yes	No	No	/	No	No	No	No	No	No	No	1981-05-25	60.5	0.410	Low-risk	0.610	Low-risk	0.340	Low-risk
2016-11-15	2017-08-22	17＋2 W	CRL	2017-02-14	62	/	12.56 W	Yes	1	No	No	No	No	No	Yes	No	No	/	No	No	No	No	No	No	No	1982-08-07	61.3	0.040	Low-risk	0.300	Low-risk	0.240	Low-risk
2016-10-26	2017-08-02	20＋1 W	BPD	2017-03-08	42	/	18.6 W	Yes	1	No	No	No	No	No	No	No	Second trimester screening	/	No	No	No	No	No	No	No	1989-08-11	51	0.330	Low-risk	0.790	Low-risk	0.230	Low-risk
2016-11-20	2017-08-27	16＋4 W	BPD	2017-03-11	37	/	17.06 W	Yes	1	No	No	No	No	No	Yes	No	No	/	No	No	No	No	No	No	Yes	1977-12-18	70	0.410	Low-risk	0.110	Low-risk	0.250	Low-risk
2016-09-10	2017-06-17	26＋5 W	BPD	2017-03-14	70	/	28.3 W	Yes	1	No	No	No	No	No	No	No	No	/	No	Yes	No	No	Yes	No	No	1995-10-10	58.3	0.170	Low-risk	0.560	Low-risk	0.030	Low-risk
2016-09-15	2017-06-22	26 W	BPD	2017-02-24	59	/	24.27 W	Yes	1	No	No	No	No	No	No	No	No	/	No	Yes	No	No	No	No	No	1988-05-22	61	0.030	Low-risk	0.680	Low-risk	0.220	Low-risk
2016-11-10	2017-08-17	18 W	BPD	2017-03-15	43	/	18.92 W	Yes	1	No	No	No	No	No	Yes	No	No	/	No	No	No	No	No	No	No	1977-01-05	58.5	0.210	Low-risk	0.160	Low-risk	0.130	Low-risk
2016-11-19	2017-08-26	16+5 W	BPD	2017-03-08	29	/	14.71 W	Yes	1	No	No	No	No	No	No	No	No	/	No	No	No	No	No	Yes	No	1983-03-04	65	0.230	Low-risk	0.370	Low-risk	0.770	Low-risk
2016-09-17	2017-06-24	25＋5 W	BPD	2017-02-14	58	/	23.92 W	Yes	/	No	No	No	No	No	No	No	No	/	No	Yes	No	No	No	No	No	1989-12-22	54	0.140	Low-risk	0.580	Low-risk	0.550	Low-risk
2016-11-24	2017-08-31	16 W	CRL	2017-02-20	68	/	12.87 W	Yes	/	No	No	No	No	No	Yes	No	No	/	No	No	No	No	No	No	No	1982-04-22	59	1.310	Low-risk	1.330	Low-risk	0.420	Low-risk
2016-11-12	2017-08-19	17＋5 W	BPD	2017-02-27	34	/	16.16 W	Yes	1	No	No	No	No	No	Yes	No	No	/	No	No	No	No	No	No	No	1978-07-02	60	1.220	Low-risk	1.010	Low-risk	0.460	Low-risk
2016-09-21	2017-06-28	25＋1 W	BPD	2017-03-01	57	/	23.57 W	Yes	1	No	No	No	No	No	No	No	No	/	No	Yes	No	No	No	No	No	1984-11-27	49.5	0.800	Low-risk	1.080	Low-risk	0.910	Low-risk
2016-11-10	2017-08-17	18 W	BPD	2017-02-28	32	/	15.58 W	Yes	1	No	No	No	No	No	No	Yes	No	/	No	No	No	No	No	No	No	1985-04-25	62	0.210	Low-risk	0.320	Low-risk	0.290	Low-risk
2016-10-09	2017-07-16	22＋4 W	BPD	2017-03-15	62	/	25.34 W	Yes	1	No	No	No	No	No	No	No	No	/	No	Yes	No	No	No	No	No	1990-11-17	52	0.550	Low-risk	0.410	Low-risk	0.390	Low-risk
2016-10-29	2017-08-05	19＋4 W	BPD	2017-03-03	42	/	18.6 W	Yes	1	No	No	No	No	No	No	No	Second trimester screening	/	No	No	No	No	No	No	No	1991-11-11	53	0.020	Low-risk	0.920	Low-risk	0.040	Low-risk
2016-11-09	2017-08-16	16 W	CRL	2017-02-03	61	/	12.5 W	No	1	No	No	No	No	No	Yes	No	No	/	No	No	No	No	No	No	No	1981-06-21	59.5	0.110	Low-risk	0.010	Low-risk	0.030	Low-risk
2016-11-19	2017-08-26	16＋6 W	CRL	2017-02-14	48	/	11.58 W	Yes	1	No	No	No	No	No	Yes	No	No	/	No	No	No	No	No	No	No	1979-10-19	60	0.120	Low-risk	0.550	Low-risk	0.180	Low-risk
2016-11-24	2017-08-31	16＋1 W	CRL	2017-02-17	58	/	12.31 W	Yes	1	No	No	No	No	No	No	No	No	/	No	No	No	No	No	Yes	No	1982-11-19	61	0.680	Low-risk	0.160	Low-risk	0.020	Low-risk
2016-11-25	2017-09-01	16 W	CRL	2017-02-17	69	/	12.92 W	Yes	1	No	No	No	No	No	Yes	No	No	/	No	No	No	No	No	No	No	1982-04-15	53	0.000	Low-risk	0.330	Low-risk	0.960	Low-risk
2016-11-24	2017-08-31	16＋1 W	CRL	2017-02-17	54	/	12.04 W	Yes	1	No	No	No	No	No	Yes	No	No	/	No	No	No	No	No	No	No	1981-11-19	49	0.200	Low-risk	0.370	Low-risk	0.010	Low-risk
2016-11-24	2017-08-31	16+1 W	CRL	2017-02-20	53	/	11.97 W	Yes	1	No	No	No	No	No	Yes	No	No	/	No	No	No	No	No	No	No	1982-08-06	56	0.380	Low-risk	0.010	Low-risk	0.270	Low-risk
2016-09-19	2017-06-26	25＋4 W	BPD	2017-03-01	56	/	23.23 W	Yes	1	No	No	No	No	No	Yes	No	No	/	No	No	No	No	Yes	No	No	1982-01-17	67.5	0.150	Low-risk	0.080	Low-risk	0.820	Low-risk
2016-11-22	2017-08-29	16＋3 W	CRL	2017-02-17	69	/	12.92 W	Yes	1	No	No	No	No	No	Yes	No	No	/	No	No	No	No	No	No	No	1979-08-10	67.5	0.250	Low-risk	0.900	Low-risk	0.220	Low-risk
2016-10-19	2017-07-26	21＋2 W	BPD	2017-03-15	50	/	21.19 W	Yes	1	No	No	No	No	No	No	No	No	/	Yes	No	No	No	No	No	No	1986-02-08	60.4	0.310	Low-risk	0.650	Low-risk	0.230	Low-risk
2016-11-04	2017-08-11	19 W	BPD	2017-02-17	31	/	15.29 W	Yes	1	No	No	No	No	No	Yes	No	No	/	No	No	No	No	No	No	No	1975-02-07	57.5	0.410	Low-risk	0.450	Low-risk	0.510	Low-risk
2016-12-03	2017-09-10	14+6 W	CRL	2017-02-23	58	/	12.31 W	Yes	1	No	No	No	No	No	Yes	No	No	/	No	No	No	No	No	No	No	1981-07-15	49	0.300	Low-risk	0.450	Low-risk	0.810	Low-risk
2016-12-01	2017-09-08	15+1 W	CRL	2017-02-27	58	/	12.31 W	Yes	1	No	No	No	No	No	Yes	No	No	/	No	No	No	No	No	No	No	1982-05-14	68	0.060	Low-risk	0.750	Low-risk	0.120	Low-risk
2016-12-02	2017-09-09	15 W	CRL	2017-02-28	60	/	12.44 W	Yes	1	No	No	No	No	No	Yes	No	No	/	No	No	No	No	No	No	No	1980-11-10	70	0.230	Low-risk	0.750	Low-risk	0.460	Low-risk
2016-12-03	2017-09-10	14＋6 W	CRL	2017-02-28	59	/	12.37 W	Yes	1	No	No	No	No	No	Yes	No	No	/	No	No	No	No	No	No	No	1982-03-18	73.5	0.330	Low-risk	1.160	Low-risk	0.160	Low-risk
2016-11-07	2017-08-14	17＋3 W	BPD	2017-02-19	29	/	14.71 W	No	1	No	No	No	No	No	Yes	No	No	/	No	No	No	No	No	No	No	1981-10-28	57.5	0.370	Low-risk	0.920	Low-risk	0.690	Low-risk
2016-12-05	2017-09-12	14＋4 W	CRL	2017-03-01	59	/	12.37 W	Yes	1	No	No	No	No	No	No	No	No	/	No	No	No	No	No	Yes	No	1987-07-30	60	0.720	Low-risk	0.860	Low-risk	1.070	Low-risk
2016-12-04	2017-09-11	14＋5 W	CRL	2017-02-27	57	/	12.24 W	Yes	1	No	No	No	No	No	Yes	No	No	/	No	No	No	No	No	No	No	1980-12-05	58.5	0.210	Low-risk	0.530	Low-risk	0.310	Low-risk
2016-11-30	2017-09-06	15＋2 W	CRL	2017-03-01	73	/	13.1 W	Yes	1	No	No	No	No	No	Yes	No	No	/	No	No	No	No	No	No	No	1982-04-19	73	0.560	Low-risk	0.290	Low-risk	0.640	Low-risk
2016-11-16	2017-08-23	17＋2 W	BPD	2017-03-15	34	/	16.16 W	Yes	1	No	No	No	No	No	No	No	No	/	No	No	No	No	No	Yes	No	1987-06-09	50.2	0.410	Low-risk	0.280	Low-risk	0.130	Low-risk
2016-11-20	2017-08-27	16＋5 W	BPD	2017-03-16	34	/	16.16 W	Yes	1	No	No	No	No	No	No	No	No	/	No	No	No	No	No	Yes	No	1982-09-26	49	0.300	Low-risk	0.390	Low-risk	0.320	Low-risk
2016-10-25	2017-08-01	19＋2 W	CRL	2017-01-19	60	/	12.44 W	Yes	1	No	No	No	No	No	No	No	No	/	No	No	No	No	No	Yes	No	1988-06-04	43	0.470	Low-risk	1.080	Low-risk	1.370	Low-risk
2016-11-23	2017-08-30	16＋2 W	CRL	2017-02-16	64	/	12.67 W	Yes	1	No	No	No	No	No	Yes	No	No	/	No	No	No	No	No	No	No	1982-06-29	65	0.650	Low-risk	0.960	Low-risk	1.160	Low-risk
2016-09-30	2017-07-07	23＋4 W	BPD	2017-03-10	59	/	24.27 W	Yes	1	No	No	No	No	No	No	No	No	/	No	No	No	No	No	Yes	No	1991-01-01	70	1.340	Low-risk	1.470	Low-risk	1.460	Low-risk
2016-11-29	2017-09-05	15＋3 W	BPD	2017-03-13	33	/	15.87 W	Yes	1	No	No	No	No	No	Yes	No	No	/	No	No	No	No	No	No	No	1978-02-22	60	1.430	Low-risk	1.180	Low-risk	1.180	Low-risk
2016-11-21	2017-08-28	16＋4 W	CRL	2017-02-16	69	/	12.92 W	Yes	1	No	No	No	No	No	Yes	No	No	/	No	No	No	No	No	No	No	1979-12-23	57	0.950	Low-risk	1.240	Low-risk	0.950	Low-risk
2016-11-19	2017-08-26	16＋6 W	CRL	2017-02-16	66	/	12.77 W	Yes	1	No	No	No	No	No	Yes	No	No	/	No	No	No	No	No	No	No	1979-12-06	65	0.720	Low-risk	1.820	Low-risk	0.810	Low-risk
2016-09-24	2017-07-01	24＋6 W	BPD	2017-03-16	63	/	25.7 W	Yes	1	No	No	No	No	No	Yes	No	No	/	No	No	No	No	Yes	No	No	1982-04-25	50	0.510	Low-risk	0.410	Low-risk	0.400	Low-risk
2016-11-25	2017-09-01	16 W	CRL	2017-02-17	46	/	11.42 W	Yes	1	No	No	No	No	No	No	No	No	/	No	No	No	No	No	Yes	No	1986-05-16	61.7	0.620	Low-risk	0.810	Low-risk	0.900	Low-risk
2016-11-06	2017-08-13	17＋5 W	CRL	2017-02-08	61	/	12.5 W	Yes	1	No	No	No	No	No	No	No	No	/	No	No	No	No	No	Yes	No	1984-07-01	60	1.210	Low-risk	1.660	Low-risk	1.480	Low-risk
2016-10-02	2017-07-09	23＋5 W	BPD	2017-03-15	55	/	22.88 W	Yes	1	No	No	No	No	No	No	No	No	/	No	Yes	No	No	No	No	No	1988-09-14	62.3	0.760	Low-risk	0.880	Low-risk	0.580	Low-risk
2016-10-28	2017-08-04	20 W	BPD	2017-03-16	47	/	20.2 W	Yes	1	No	No	No	No	No	No	No	No	/	No	No	No	No	No	Yes	No	1987-01-05	49	0.120	Low-risk	0.410	Low-risk	0.320	Low-risk
2016-10-03	2017-07-10	23＋4 W	BPD	2017-03-15	56	/	23.23 W	Yes	1	No	No	No	No	No	No	No	No	/	No	Yes	No	No	No	No	No	1991-09-30	70	0.410	Low-risk	0.190	Low-risk	0.160	Low-risk
2016-09-18	2017-06-25	25＋5 W	BPD	2017-03-05	59	59	24.27 W	Yes	2	No	No	No	No	No	No	Yes	No	/	No	No	No	No	No	No	No	1982-11-25	66.5	0.060	Low-risk	0.170	Low-risk	0.550	Low-risk
2016-11-17	2017-08-24	16+1 W	CRL	2017-02-10	49	/	11.66 W	Yes	1	No	No	No	No	No	Yes	No	No	/	No	No	No	No	No	No	No	1982-04-10	55	0.150	Low-risk	0.180	Low-risk	0.380	Low-risk
2016-12-12	2017-09-19	13＋4 W	CRL	2017-03-16	70	/	12.97 W	Yes	1	No	No	No	No	No	No	No	No	/	No	Yes	No	No	No	No	No	1987-01-01	53.8	0.270	Low-risk	0.210	Low-risk	0.540	Low-risk
2016-09-21	2017-06-28	25＋2 W	BPD	2017-03-16	60	/	24.63 W	Yes	1	No	No	No	No	No	No	Yes	No	/	No	No	No	No	No	No	No	1986-08-08	64	0.060	Low-risk	0.530	Low-risk	0.210	Low-risk
2016-11-08	2017-08-15	17 W	CRL	2017-02-04	46	/	11.42 W	Yes	1	No	No	No	No	No	No	No	Second trimester screening	/	No	No	No	No	No	No	No	1990-07-10	71	0.330	Low-risk	0.130	Low-risk	0.080	Low-risk
2016-10-05	2017-07-12	23＋2 W	CRL	2016-12-26	10	/	7.3 W	/	1	No	No	No	No	No	No	No	No	/	No	No	No	No	No	No	No	1996-02-16	65	0.110	Low-risk	0.010	Low-risk	0.020	Low-risk
2016-09-25	2017-07-02	24+5 W	BPD	2017-03-16	64	/	26.07 W	Yes	1	No	No	No	No	No	Yes	No	No	/	No	Yes	No	No	Yes	No	No	1982-01-19	69	0.230	Low-risk	0.720	Low-risk	0.700	Low-risk
2016-11-06	2017-08-13	18+5 W	CRL	2017-02-17	59	/	12.37 W	Yes	1	No	No	No	No	No	No	No	Second trimester screening	/	No	No	No	No	No	No	No	1986-11-16	70.1	0.290	Low-risk	0.440	Low-risk	0.560	Low-risk
2016-11-08	2017-08-15	16＋1 W	CRL	2017-02-06	64	/	12.67 W	No	1	No	No	No	No	No	Yes	No	No	/	No	No	No	No	No	No	No	1981-12-16	52	0.110	Low-risk	0.680	Low-risk	0.620	Low-risk
2016-11-30	2017-09-06	12＋6 W	CRL	2017-02-25	51	/	11.82 W	Yes	1	No	No	No	No	No	No	No	No	/	No	No	No	No	No	Yes	No	1988-10-09	64	0.150	Low-risk	0.800	Low-risk	1.060	Low-risk
2016-11-23	2017-08-30	16＋3 W	CRL	2017-02-17	64	/	12.67 W	Yes	1	No	No	No	No	No	No	No	No	/	No	No	No	No	No	Yes	No	1984-12-16	66	0.440	Low-risk	0.260	Low-risk	0.340	Low-risk
2016-11-04	2017-08-11	19＋1 W	CRL	2017-01-26	54	/	12.04 W	Yes	1	No	No	No	No	No	No	Yes	No	/	No	No	No	No	No	No	No	1990-06-09	51	0.300	Low-risk	0.170	Low-risk	0.450	Low-risk
2016-11-25	2017-09-01	16＋1 W	CRL	2017-02-17	60	/	12.44 W	Yes	1	No	No	No	No	No	Yes	No	No	/	No	No	No	No	No	No	No	1979-04-20	58.8	0.080	Low-risk	0.090	Low-risk	0.180	Low-risk
2016-12-10	2017-09-17	14 W	CRL	2017-03-10	67	/	12.83 W	Yes	1	No	No	No	No	No	No	No	No	/	No	No	No	No	No	Yes	No	1982-11-08	49	0.280	Low-risk	0.430	Low-risk	0.290	Low-risk
2016-11-10	2017-08-17	18＋2 W	CRL	2017-02-07	69	/	12.92 W	No	1	No	No	No	No	No	No	No	No	/	No	No	No	No	No	Yes	No	1983-04-04	51	0.300	Low-risk	0.650	Low-risk	0.640	Low-risk
2016-11-08	2017-08-15	18＋4 W	CRL	2017-02-04	62	/	12.56 W	No	1	No	No	No	No	No	Yes	No	No	/	No	No	No	No	No	No	No	1978-11-17	67	0.260	Low-risk	0.240	Low-risk	0.180	Low-risk
2016-11-24	2017-08-31	16＋2 W	CRL	2017-02-20	66	/	12.77 W	Yes	1	No	No	No	No	No	Yes	No	No	/	No	No	No	No	No	No	No	1981-03-13	48	0.400	Low-risk	0.170	Low-risk	0.920	Low-risk
2016-11-05	2017-08-12	18+6 W	BPD	2017-03-02	39	39	17.67 W	Yes	2	No	No	No	No	No	No	Yes	No	/	No	No	No	No	No	No	No	1987-07-01	60	0.340	Low-risk	0.070	Low-risk	0.340	Low-risk
2016-11-17	2017-08-24	17＋2 W	CRL	2017-02-14	74	/	13.14 W	Yes	/	No	No	No	No	No	Yes	No	No	/	No	No	No	No	No	No	No	1982-07-02	60	1.000	Low-risk	1.570	Low-risk	1.400	Low-risk
2016-11-10	2017-08-17	18＋2 W	CRL	2017-02-10	57	/	12.24 W	Yes	1	No	No	No	No	No	No	No	No	/	No	No	No	No	No	No	No	1992-05-08	50	0.770	Low-risk	1.370	Low-risk	0.640	Low-risk
2016-12-05	2017-09-12	14＋5 W	CRL	2017-02-06	16	/	8.14 W	Yes	1	No	No	No	No	No	Yes	No	No	/	No	No	No	No	No	No	No	1979-06-11	55	0.730	Low-risk	6.880	High-risk	0.460	Low-risk
2016-11-12	2017-08-19	14+6 W	CRL	2017-02-07	67	/	12.83 W	No	1	No	No	No	No	No	Yes	No	No	/	No	No	No	No	No	No	No	1982-03-15	59.3	0.600	Low-risk	1.360	Low-risk	1.690	Low-risk
2016-10-29	2017-08-05	20 W	BPD	2017-03-03	42	/	18.6 W	Yes	1	No	No	No	No	No	No	No	No	/	No	No	No	No	No	No	No	1983-01-25	71	0.620	Low-risk	0.580	Low-risk	0.980	Low-risk
2016-11-24	2017-08-31	16＋2 W	CRL	2017-02-18	66	/	12.77 W	Yes	1	No	No	No	No	No	No	No	No	/	No	No	No	No	No	Yes	No	/	51	0.790	Low-risk	1.580	Low-risk	0.520	Low-risk
2016-11-10	2017-08-17	18＋2 W	CRL	2017-02-07	65	/	12.72 W	Yes	1	No	No	No	No	No	No	No	No	/	No	No	No	No	No	No	No	1984-12-01	57.3	0.820	Low-risk	1.420	Low-risk	1.290	Low-risk
2016-12-01	2017-09-08	15＋2 W	CRL	2017-02-27	60	/	12.44 W	Yes	1	No	No	No	No	No	Yes	No	No	/	No	No	No	No	No	No	No	1982-02-14	53	0.490	Low-risk	0.530	Low-risk	0.700	Low-risk
2016-12-05	2017-09-12	14＋5 W	CRL	2017-02-27	57	/	12.24 W	Yes	1	No	No	No	No	No	Yes	No	No	/	No	No	No	No	No	No	No	1981-06-23	47	0.920	Low-risk	1.250	Low-risk	0.900	Low-risk
2016-12-02	2017-09-09	15＋1 W	CRL	2017-02-27	61	/	12.5 W	Yes	1	No	No	No	No	No	Yes	No	No	/	No	No	No	No	No	No	No	1981-02-15	55	0.650	Low-risk	0.770	Low-risk	0.940	Low-risk
2016-11-09	2017-08-16	18＋3 W	CRL	2017-02-07	57	/	12.24 W	Yes	1	No	No	No	No	No	No	No	No	/	No	No	No	No	No	No	No	1984-03-23	60	1.290	Low-risk	0.880	Low-risk	1.410	Low-risk
2016-11-21	2017-08-28	16＋5 W	CRL	2017-02-10	49	/	11.66 W	Yes	1	No	No	No	No	No	No	No	No	/	No	No	No	No	No	No	Yes	1985-11-20	52	0.920	Low-risk	0.990	Low-risk	0.900	Low-risk
2016-11-19	2017-08-26	17 W	CRL	2017-02-14	60	/	12.44 W	No	1	No	No	No	No	No	Yes	No	No	/	No	No	No	No	No	No	No	1982-02-17	56	0.940	Low-risk	1.320	Low-risk	1.370	Low-risk
2016-11-30	2017-09-06	15＋3 W	CRL	2017-02-25	45	/	11.33 W	Yes	1	No	No	No	No	No	No	No	No	/	No	No	No	No	No	Yes	No	1987-04-13	55	0.770	Low-risk	1.280	Low-risk	0.750	Low-risk
2016-11-06	2017-08-13	16＋3 W	BPD	2017-02-28	34	30	16.16 W	No	2	No	No	No	No	No	No	No	No	/	No	No	No	No	No	Yes	No	1983-08-23	48	0.990	Low-risk	1.880	Low-risk	1.290	Low-risk
2016-12-05	2017-09-12	14＋5 W	CRL	2017-02-27	57	/	12.24 W	Yes	1	No	No	No	No	No	Yes	No	No	/	No	No	No	No	No	No	No	1980-03-04	54.6	0.940	Low-risk	0.820	Low-risk	1.060	Low-risk
2016-11-04	2017-08-11	19＋1 W	BPD	2017-03-06	40	/	17.98 W	Yes	1	No	No	No	No	No	No	No	No	/	No	No	No	No	No	No	No	1989-10-02	50	0.620	Low-risk	0.850	Low-risk	0.990	Low-risk
2016-11-01	2017-08-08	19＋4 W	BPD	2017-03-03	37	/	17.06 W	Yes	/	No	No	No	No	No	No	Yes	No	/	No	No	No	No	No	No	No	1993-07-18	60	0.500	Low-risk	1.240	Low-risk	0.360	Low-risk
2016-11-22	2017-08-29	16＋4 W	CRL	2017-02-24	54	/	12.04 W	Yes	1	No	No	No	No	No	No	No	No	/	No	No	No	No	No	No	Yes	1984-01-04	88.5	1.220	Low-risk	0.620	Low-risk	0.630	Low-risk
2016-11-11	2017-08-18	18＋1 W	BPD	2017-03-10	36	/	16.76 W	Yes	1	No	No	No	No	No	No	No	No	/	No	No	No	No	No	Yes	No	1989-08-30	57	1.070	Low-risk	0.990	Low-risk	0.690	Low-risk
2016-10-03	2017-07-10	23＋5 W	BPD	2017-03-16	54	/	22.54 W	Yes	1	No	No	No	No	No	No	No	No	/	No	Yes	No	No	No	No	No	1985-06-02	64	0.750	Low-risk	0.830	Low-risk	1.370	Low-risk
2016-11-16	2017-08-23	17＋3 W	CRL	2017-02-10	48	/	11.58 W	Yes	1	No	No	No	No	No	No	No	No	/	No	No	No	No	No	Yes	No	1982-09-12	66	1.470	Low-risk	2.170	Low-risk	1.750	Low-risk
2016-10-16	2017-07-23	21＋6 W	CRL	2017-01-09	56	/	12.18 W	Yes	1	No	No	No	No	No	No	Yes	No	/	No	No	No	No	No	No	No	1989-11-04	52	1.360	Low-risk	1.140	Low-risk	0.660	Low-risk
2016-11-24	2017-08-31	16＋2 W	CRL	2017-02-17	51	/	11.82 W	Yes	1	No	No	No	No	No	No	No	No	/	No	No	No	No	No	Yes	No	1983-12-15	53	0.000	Low-risk	0.090	Low-risk	0.140	Low-risk
2016-10-18	2017-07-25	21+4 W	BPD	2017-02-16	39	/	17.67 W	Yes	1	No	No	No	No	No	No	Yes	No	/	No	No	No	No	No	No	No	1987-07-21	60.5	0.880	Low-risk	0.500	Low-risk	0.830	Low-risk
2016-09-01	2017-06-08	28＋2 W	BPD	2017-02-16	62	/	25.34 W	Yes	1	No	No	No	No	No	No	Yes	No	/	No	No	No	No	No	No	No	1988-07-08	63.5	1.630	Low-risk	0.430	Low-risk	0.310	Low-risk
2016-10-22	2017-07-29	21 W	CRL	2017-01-13	55	/	12.11 W	Yes	1	No	No	No	No	No	No	Yes	No	/	No	No	No	No	No	No	No	1989-11-02	74	0.480	Low-risk	0.820	Low-risk	0.330	Low-risk
2016-10-10	2017-07-17	22＋5 W	BPD	2017-03-17	59	/	24.27 W	Yes	1	No	No	No	No	No	No	Yes	No	/	No	No	No	No	No	No	No	1986-10-10	57	1.080	Low-risk	0.370	Low-risk	0.390	Low-risk
2016-11-15	2017-08-22	17＋4 W	BPD	2017-03-17	42	/	18.6 W	Yes	1	No	No	No	No	No	No	No	No	/	No	No	No	No	No	No	Yes	1988-10-02	74	1.600	Low-risk	0.770	Low-risk	0.960	Low-risk
2016-11-11	2017-08-18	17 W	BPD	2017-03-09	36	36	16.76 W	No	2	No	No	No	No	No	Yes	No	No	/	No	No	No	No	No	No	No	1980-06-25	74	0.220	Low-risk	0.080	Low-risk	1.150	Low-risk
2016-11-13	2017-08-20	16＋4 W	CRL	2017-02-06	58	/	12.31 W	No	1	No	No	No	No	No	Yes	No	No	/	No	No	No	No	No	No	No	1982-03-20	69	0.470	Low-risk	0.570	Low-risk	0.180	Low-risk
2016-12-06	2017-09-13	13 W	CRL	2017-03-03	54	/	12.04 W	Yes	1	No	No	No	No	No	No	No	No	/	No	No	No	No	No	No	No	1983-06-01	55	0.430	Low-risk	0.450	Low-risk	0.620	Low-risk
2016-11-12	2017-08-19	16＋4 W	BPD	2017-03-07	36	36	16.76 W	No	2	No	No	No	No	No	No	No	No	/	No	No	No	No	No	No	No	1986-03-16	60.6	0.370	Low-risk	0.230	Low-risk	1.050	Low-risk
2016-11-27	2017-09-03	16＋2 W	CRL	2017-02-20	63	/	12.61 W	Yes	1	No	No	No	No	No	Yes	No	No	/	No	No	No	No	No	No	No	1981-12-17	67	0.110	Low-risk	1.000	Low-risk	0.190	Low-risk
2016-11-21	2017-08-28	17＋1 W	CRL	2017-02-17	53	/	11.97 W	Yes	1	No	No	No	No	No	No	No	No	/	No	No	No	No	No	Yes	No	1986-05-12	50.2	0.400	Low-risk	0.060	Low-risk	0.170	Low-risk
2016-12-07	2017-09-14	14＋6 W	CRL	2017-02-27	49	/	11.66 W	Yes	1	No	No	No	No	No	No	No	No	/	No	No	No	No	No	Yes	No	1982-04-18	60	0.440	Low-risk	0.860	Low-risk	0.780	Low-risk
2016-12-04	2017-09-11	15＋2 W	CRL	2017-02-27	69	/	12.92 W	Yes	/	No	No	No	No	No	Yes	No	No	/	No	No	No	No	No	No	No	1981-09-30	80	0.250	Low-risk	0.220	Low-risk	0.240	Low-risk
2016-12-10	2017-09-17	14＋3 W	CRL	2017-03-08	76	/	13.21 W	Yes	1	No	No	No	No	No	Yes	No	No	/	No	No	No	No	No	No	No	1979-04-04	57	0.210	Low-risk	0.610	Low-risk	0.450	Low-risk
2016-11-19	2017-08-26	/	CRL	2017-02-20	60	/	12.44 W	Yes	1	No	No	No	No	No	Yes	No	No	/	No	No	No	No	No	No	No	1982-02-27	66.4	0.050	Low-risk	0.460	Low-risk	0.280	Low-risk
2016-11-25	2017-09-01	16＋4 W	CRL	2017-02-20	63	/	12.61 W	Yes	1	No	No	No	No	No	Yes	No	No	/	No	No	No	No	No	No	No	1978-12-13	59	0.120	Low-risk	0.220	Low-risk	0.940	Low-risk
2016-11-19	2017-08-26	17＋3 W	BPD	2017-03-10	36	/	16.76 W	Yes	/	No	No	No	No	No	No	No	Second trimester screening	/	No	No	No	No	No	No	No	1985-01-31	62	0.090	Low-risk	0.110	Low-risk	0.160	Low-risk
2016-12-06	2017-09-13	15 W	CRL	2017-02-28	61	/	12.5 W	Yes	1	No	No	No	No	No	Yes	No	No	/	No	No	No	No	No	No	No	1982-06-07	56.5	0.720	Low-risk	0.680	Low-risk	0.740	Low-risk
2016-12-05	2017-09-12	15＋1 W	CRL	2017-03-02	62	/	12.56 W	Yes	1	No	No	No	No	No	Yes	No	No	/	No	No	No	No	No	No	No	1981-08-14	58	0.200	Low-risk	0.570	Low-risk	0.020	Low-risk
2016-11-25	2017-09-01	16＋4 W	CRL	2017-02-20	67	/	12.83 W	Yes	1	No	No	No	No	No	Yes	No	No	/	No	No	No	No	No	No	No	1979-09-08	65	0.220	Low-risk	0.660	Low-risk	0.280	Low-risk
2016-12-04	2017-09-11	15＋2 W	CRL	2017-02-27	53	/	11.97 W	Yes	1	No	No	No	No	No	Yes	No	No	/	No	No	No	No	No	No	No	1981-03-20	54	0.010	Low-risk	0.440	Low-risk	0.530	Low-risk
2016-11-06	2017-08-13	16＋6 W	BPD	2017-03-03	36	34	16.76 W	No	2	No	No	No	No	No	No	No	No	/	No	No	No	No	No	No	No	1986-06-08	77	0.390	Low-risk	0.270	Low-risk	0.410	Low-risk
2016-11-13	2017-08-20	17＋6 W	CRL	2017-02-10	72	/	13.06 W	Yes	1	No	No	No	No	No	No	No	Second trimester screening	/	No	No	No	No	No	No	No	1989-10-20	55.8	0.320	Low-risk	0.570	Low-risk	0.730	Low-risk
2016-11-17	2017-08-24	17＋2 W	CRL	2017-02-13	51	/	11.82 W	Yes	1	No	No	No	No	No	No	No	No	/	No	No	No	No	No	No	No	1986-06-22	50	0.000	Low-risk	0.130	Low-risk	0.010	Low-risk
2016-11-12	2017-08-19	17 W	CRL	2017-02-07	55	/	12.11 W	No	1	No	No	No	No	No	No	No	No	/	No	No	No	No	No	Yes	No	1983-11-27	57	0.090	Low-risk	0.150	Low-risk	0.330	Low-risk
2016-11-25	2017-09-01	16＋4 W	CRL	2017-02-20	70	/	12.97 W	Yes	1	No	No	No	No	No	Yes	No	No	/	No	No	No	No	No	No	No	1978-06-01	62	0.320	Low-risk	0.710	Low-risk	0.190	Low-risk
2016-12-02	2017-09-09	15＋4 W	CRL	2017-02-28	52	/	11.89 W	Yes	1	No	No	No	No	No	Yes	No	No	/	No	No	No	No	No	No	No	1980-08-01	50	0.100	Low-risk	0.810	Low-risk	1.140	Low-risk
2016-11-26	2017-09-02	16＋3 W	CRL	2017-03-02	74	/	13.14 W	Yes	1	No	No	No	No	No	Yes	No	No	/	No	No	No	No	No	No	No	1980-12-12	60	0.040	Low-risk	0.650	Low-risk	0.250	Low-risk
2016-12-02	2017-09-09	15＋4 W	CRL	2017-02-24	63	/	12.61 W	Yes	1	No	No	No	No	No	Yes	No	No	/	No	No	No	No	No	No	No	1981-09-05	59	0.040	Low-risk	0.260	Low-risk	0.610	Low-risk
2016-11-14	2017-08-21	17＋5 W	CRL	2017-02-09	63	/	12.61 W	Yes	1	No	No	No	No	No	No	Yes	No	/	No	No	No	No	No	No	No	1991-07-14	50.1	0.070	Low-risk	0.250	Low-risk	0.280	Low-risk
2016-10-02	2017-07-09	24＋2 W	BPD	2017-03-17	63	/	25.7 W	Yes	1	No	No	No	No	No	No	No	No	/	No	Yes	No	No	No	No	No	1993-11-18	52	0.460	Low-risk	0.080	Low-risk	1.010	Low-risk
2016-09-17	2017-06-24	26＋3 W	BPD	2017-03-03	62	/	25.34 W	Yes	1	No	No	No	No	No	No	No	No	/	No	No	No	No	Yes	No	No	1988-11-14	55.5	0.100	Low-risk	0.020	Low-risk	0.630	Low-risk
2016-11-11	2017-08-18	18＋4 W	CRL	2017-02-08	48	/	11.58 W	Yes	1	No	No	No	No	No	No	No	Second trimester screening	/	No	No	No	No	No	No	No	1986-09-15	48	0.050	Low-risk	0.020	Low-risk	0.320	Low-risk
2016-11-15	2017-08-22	18 W	CRL	2017-02-07	46	/	11.42 W	Yes	1	No	No	No	No	No	No	No	No	/	No	No	No	No	No	No	No	1988-02-22	54	0.020	Low-risk	0.090	Low-risk	0.230	Low-risk
2016-12-07	2017-09-14	14＋6 W	BPD	2017-03-16	29	/	14.71 W	Yes	1	No	No	No	No	No	Yes	No	No	/	No	No	No	No	No	No	No	1979-05-30	68.5	0.040	Low-risk	0.640	Low-risk	0.380	Low-risk
2016-11-08	2017-08-15	19 W	CRL	2017-02-07	67	/	12.83 W	Yes	1	No	No	No	No	No	No	No	No	/	No	No	No	No	No	No	No	1987-12-26	58	0.010	Low-risk	0.510	Low-risk	0.500	Low-risk
2016-11-11	2017-08-18	18＋4 W	CRL	2017-02-13	63	/	12.61 W	Yes	1	No	No	No	No	No	No	No	Second trimester screening	/	No	No	No	No	No	No	No	1986-05-01	80	0.240	Low-risk	0.450	Low-risk	0.750	Low-risk
2016-11-16	2017-08-23	17＋6 W	CRL	2017-02-08	62	/	12.56 W	Yes	1	No	No	No	No	No	No	No	Second trimester screening	/	No	No	No	No	No	No	No	1991-06-26	53.5	0.020	Low-risk	0.250	Low-risk	0.100	Low-risk
2016-11-16	2017-08-23	17＋6 W	CRL	2017-02-11	65	/	12.72 W	Yes	1	No	No	No	No	No	No	No	No	/	No	No	No	No	No	No	No	1983-04-26	46	0.310	Low-risk	0.160	Low-risk	0.130	Low-risk
2016-11-13	2017-08-20	18＋2 W	CRL	2017-02-08	56	/	12.18 W	Yes	1	No	No	No	No	No	No	No	No	/	No	No	No	No	No	No	No	1988-11-17	51	0.160	Low-risk	0.200	Low-risk	0.300	Low-risk
2016-11-25	2017-09-01	16＋4 W	CRL	2017-02-20	66	/	12.77 W	No	1	No	No	No	No	No	Yes	No	No	/	No	No	No	No	No	No	No	1981-01-28	58	-0.200	Low-risk	-0.370	Low-risk	1.240	Low-risk
2016-11-28	2017-09-04	12+1 W	CRL	2017-02-20	57	/	12.24 W	Yes	1	No	No	No	No	No	No	No	No	/	No	No	No	No	No	No	No	1983-08-12	51.7	0.770	Low-risk	1.010	Low-risk	7.600	High-risk
2016-12-04	2017-09-11	15＋2 W	CRL	2017-02-28	63	/	12.61 W	No	1	No	No	No	No	No	Yes	No	No	/	No	No	No	No	No	No	No	1978-09-16	58	0.550	Low-risk	0.440	Low-risk	0.780	Low-risk
2016-11-14	2017-08-21	16＋2 W	CRL	2017-02-07	65	/	12.72 W	No	1	No	No	No	No	No	Yes	No	No	/	No	No	No	No	No	No	No	1974-12-15	48	0.580	Low-risk	0.490	Low-risk	1.150	Low-risk
2016-11-22	2017-08-29	16＋4 W	CRL	2017-02-17	71	/	13.01 W	Yes	1	No	No	No	No	No	Yes	No	No	/	No	No	No	No	No	No	No	1982-05-08	55	0.560	Low-risk	0.830	Low-risk	0.510	Low-risk
2016-12-10	2017-09-17	12＋4 W	CRL	2017-03-02	52	/	11.89 W	Yes	/	No	No	No	No	No	No	No	No	/	No	No	No	No	No	No	Yes	1983-11-15	60	0.630	Low-risk	0.610	Low-risk	0.370	Low-risk
2016-11-28	2017-09-04	16＋2 W	CRL	2017-02-21	61	/	12.5 W	Yes	1	No	No	No	No	No	Yes	No	No	/	No	No	No	No	No	No	No	1981-06-01	62.4	0.340	Low-risk	0.170	Low-risk	0.290	Low-risk
2016-11-26	2017-09-02	16＋4 W	CRL	2017-02-20	61	/	12.5 W	Yes	1	No	No	No	No	No	Yes	No	No	/	No	No	No	No	No	No	No	1982-09-30	57	0.790	Low-risk	0.410	Low-risk	0.150	Low-risk
2016-11-15	2017-08-22	18＋1 W	CRL	2017-02-09	64	/	12.67 W	Yes	1	No	No	No	No	No	No	No	No	/	No	No	No	No	No	No	No	1983-11-18	55	0.200	Low-risk	0.220	Low-risk	0.130	Low-risk
2016-11-09	2017-08-16	19 W	CRL	2017-02-20	70	/	12.97 W	Yes	1	No	No	No	No	No	No	Yes	No	/	No	No	No	No	No	No	No	1989-10-20	55.5	0.560	Low-risk	0.840	Low-risk	0.350	Low-risk
2016-11-15	2017-08-22	15＋1 W	CRL	2017-01-26	37	/	10.59 W	No	1	No	No	No	No	No	No	No	No	/	No	No	No	No	No	Yes	No	1983-11-11	54	0.250	Low-risk	0.950	Low-risk	0.830	Low-risk
2016-11-18	2017-08-25	16+4 W	CRL	2017-02-14	49	/	11.66 W	Yes	1	No	No	No	No	No	Yes	No	No	/	No	No	No	No	No	No	No	1978-06-20	71	0.230	Low-risk	0.140	Low-risk	0.500	Low-risk
2016-11-28	2017-09-04	16＋2 W	CRL	2017-02-21	52	/	11.89 W	Yes	1	No	No	No	No	No	Yes	No	No	/	No	No	No	No	No	No	No	1980-07-25	68	0.060	Low-risk	0.200	Low-risk	0.460	Low-risk
2016-11-18	2017-08-25	17＋5 W	CRL	2017-02-14	64	/	12.67 W	Yes	1	No	No	No	No	No	Yes	No	No	/	No	No	No	No	No	No	No	1982-09-30	62	0.370	Low-risk	0.100	Low-risk	0.420	Low-risk
2016-12-03	2017-09-10	15＋4 W	BPD	2017-03-07	24	/	13.32 W	Yes	1	No	No	No	No	No	Yes	No	No	/	No	No	No	No	No	No	No	1982-04-20	50	1.000	Low-risk	0.570	Low-risk	0.840	Low-risk
2016-11-24	2017-08-31	16＋6 W	CRL	2017-02-20	57	/	12.24 W	Yes	1	No	No	No	No	No	No	No	No	/	No	No	No	No	No	Yes	No	1989-01-12	68	0.010	Low-risk	0.660	Low-risk	0.120	Low-risk
2016-12-07	2017-09-14	15 W	CRL	2017-02-28	61	/	12.5 W	Yes	1	No	No	No	No	No	Yes	No	No	/	No	No	No	No	No	No	No	1982-03-25	86.6	0.380	Low-risk	0.090	Low-risk	0.080	Low-risk
2016-12-20	2017-09-27	13＋1 W	CRL	2017-03-16	65	/	12.72 W	Yes	1	No	No	No	No	No	No	No	No	/	No	No	No	No	No	No	Yes	1989-11-15	55.8	0.270	Low-risk	0.240	Low-risk	1.070	Low-risk
2016-12-04	2017-09-11	15＋3 W	CRL	2017-03-02	57	/	12.24 W	Yes	/	No	No	No	No	No	Yes	No	No	/	No	No	No	No	No	No	No	1980-05-28	53	0.520	Low-risk	0.010	Low-risk	0.600	Low-risk
2016-12-20	2017-09-27	13＋1 W	CRL	2017-03-15	62	/	12.56 W	Yes	1	No	No	No	No	No	No	No	No	/	No	No	No	No	No	No	Yes	1987-01-25	59	0.560	Low-risk	0.870	Low-risk	0.450	Low-risk
2016-12-02	2017-09-09	15＋5 W	CRL	2017-02-22	59.3	/	12.39 W	Yes	1	No	No	No	No	No	Yes	No	No	/	No	No	No	No	No	No	No	1981-01-06	49	0.730	Low-risk	0.440	Low-risk	1.090	Low-risk
2016-12-06	2017-09-13	15＋1 W	CRL	2017-03-01	60	/	12.44 W	Yes	1	No	No	No	No	No	Yes	No	No	/	No	No	No	No	No	No	No	1979-10-18	50.5	0.380	Low-risk	0.920	Low-risk	0.640	Low-risk
2016-11-11	2017-08-18	18＋5 W	CRL	2017-02-14	74	/	13.14 W	Yes	1	No	No	No	No	No	No	No	No	/	No	No	No	No	No	No	No	1987-11-04	49	0.760	Low-risk	0.930	Low-risk	0.390	Low-risk
2016-11-22	2017-08-29	17＋1 W	CRL	2017-02-16	72	/	13.06 W	Yes	1	No	No	No	No	No	Yes	No	No	/	No	No	No	No	No	No	No	1979-05-02	68	0.510	Low-risk	0.120	Low-risk	0.090	Low-risk
2016-11-05	2017-08-12	19＋4 W	BPD	2017-03-07	39	/	17.67 W	Yes	1	No	No	No	No	No	No	No	No	/	No	No	No	No	No	No	No	1988-10-15	45	0.250	Low-risk	0.020	Low-risk	0.060	Low-risk
2016-12-05	2017-09-12	15＋2 W	CRL	2017-03-01	75	/	13.17 W	Yes	1	No	No	No	No	No	Yes	No	No	/	No	No	No	No	No	No	No	1981-10-18	52	0.090	Low-risk	0.290	Low-risk	0.250	Low-risk
2016-12-06	2017-09-13	15＋1 W	CRL	2017-03-02	68	/	12.87 W	No	1	No	No	No	No	No	Yes	No	No	/	No	No	No	No	No	No	No	1982-12-05	61.5	0.290	Low-risk	0.150	Low-risk	0.030	Low-risk
2016-12-03	2017-09-10	15＋4 W	CRL	2017-02-28	68	/	12.87 W	Yes	1	No	No	No	No	No	Yes	No	No	/	No	No	No	No	No	No	No	1979-09-13	59.5	0.050	Low-risk	0.380	Low-risk	0.230	Low-risk
2016-12-13	2017-09-20	14＋1 W	CRL	2017-03-17	71	/	13.01 W	Yes	1	No	No	No	No	No	No	No	No	/	No	No	No	No	No	Yes	No	1991-10-10	49	0.020	Low-risk	0.680	Low-risk	0.120	Low-risk
2016-11-13	2017-08-20	18＋3 W	BPD	2017-03-08	30	/	15 W	Yes	1	No	No	No	No	No	Yes	Yes	No	/	No	No	No	No	No	No	No	1980-04-10	68	0.350	Low-risk	0.120	Low-risk	0.190	Low-risk
2016-11-13	2017-08-20	18＋3 W	CRL	2017-02-08	57	/	12.24 W	Yes	1	No	No	No	No	No	No	No	No	/	No	No	No	No	No	No	No	1988-07-11	62.3	0.170	Low-risk	0.350	Low-risk	0.380	Low-risk
2016-08-09	2017-05-16	32＋1 W	BPD	2017-03-16	57	/	23.57 W	Yes	1	No	No	No	No	No	No	No	No	/	No	Yes	No	No	No	No	No	1993-05-08	70	0.140	Low-risk	0.280	Low-risk	0.230	Low-risk
2016-10-20	2017-07-27	21＋6 W	CRL	2017-01-16	55	/	12.11 W	Yes	1	No	No	No	No	No	No	Yes	No	/	No	No	No	No	No	No	No	1987-03-25	56	0.460	Low-risk	0.190	Low-risk	0.520	Low-risk
2016-11-24	2017-08-31	16＋6 W	CRL	2017-02-20	59	/	12.37 W	Yes	1	No	No	No	No	No	Yes	No	No	/	No	No	No	No	No	No	No	1982-05-10	62.5	0.010	Low-risk	0.520	Low-risk	0.050	Low-risk
2016-11-26	2017-09-02	16＋4 W	CRL	2017-02-21	63	/	12.61 W	Yes	1	No	No	No	No	No	No	No	No	/	No	No	No	No	No	Yes	No	1982-10-14	67	0.930	Low-risk	0.050	Low-risk	0.780	Low-risk
2016-10-26	2017-08-02	21 W	CRL	2017-01-18	53	/	11.97 W	Yes	1	No	No	No	No	No	No	Yes	No	/	No	No	No	No	No	No	No	1989-01-01	51.5	0.770	Low-risk	0.620	Low-risk	0.980	Low-risk
2016-09-20	2017-06-27	26 W	BPD	2017-03-20	62	/	25.34 W	Yes	1	No	No	No	No	No	No	No	No	/	No	No	No	No	Yes	No	No	1988-02-18	54	1.890	Low-risk	0.840	Low-risk	0.580	Low-risk
2016-11-15	2017-08-22	18＋1 W	BPD	2017-03-03	32	/	15.58 W	Yes	1	No	No	No	No	No	No	Yes	No	/	No	No	No	No	No	No	No	1982-12-02	56	0.620	Low-risk	0.710	Low-risk	0.830	Low-risk
2016-10-08	2017-07-15	23+4 W	BPD	2017-03-02	51	/	21.52 W	Yes	1	No	No	No	No	No	No	No	No	/	Yes	No	No	No	No	No	No	1989-07-08	58.5	0.990	Low-risk	2.000	Low-risk	0.950	Low-risk
2016-11-08	2017-08-15	19＋1 W	CRL	2017-02-06	64	/	12.67 W	Yes	1	No	No	No	No	No	No	Yes	No	/	No	No	No	No	No	No	No	1986-10-19	44	0.830	Low-risk	0.510	Low-risk	0.880	Low-risk
2016-10-06	2017-07-13	23＋6 W	BPD	2017-03-17	54	/	22.54 W	Yes	1	No	No	No	No	No	No	No	No	/	No	Yes	No	No	No	No	No	1993-07-01	58	2.010	Low-risk	1.420	Low-risk	0.770	Low-risk
2016-11-27	2017-09-03	16＋3 W	BPD	2017-03-09	30	/	15 W	Yes	1	No	No	No	No	No	Yes	No	No	/	No	No	No	No	No	No	No	1980-07-15	56	0.660	Low-risk	0.530	Low-risk	0.540	Low-risk
2016-11-18	2017-08-25	17＋6 W	CRL	2017-02-10	56	/	12.18 W	Yes	1	No	No	No	No	No	No	Yes	No	/	No	No	No	No	No	No	No	1985-02-26	51	2.150	Low-risk	0.710	Low-risk	0.630	Low-risk
2016-10-23	2017-07-30	21＋4 W	CRL	2017-01-17	64	/	12.67 W	Yes	1	No	No	No	No	No	No	Yes	No	/	No	No	No	No	No	No	No	1992-11-27	61	2.250	Low-risk	0.750	Low-risk	0.290	Low-risk
2016-10-01	2017-07-08	24＋5 W	BPD	2017-03-20	60	/	24.63 W	Yes	1	No	No	No	No	No	No	Yes	No	/	No	No	No	No	No	No	No	1986-01-01	53	0.570	Low-risk	0.760	Low-risk	0.670	Low-risk
2016-11-30	2017-09-07	12 W	CRL	2017-02-22	58	/	12.31 W	Yes	1	No	No	No	No	No	Yes	No	No	/	No	No	No	No	No	No	No	1978-12-25	56.7	0.590	Low-risk	0.930	Low-risk	0.660	Low-risk
2016-11-20	2017-08-27	17＋4 W	CRL	2017-02-15	62	/	12.56 W	No	1	No	No	No	No	No	Yes	No	No	/	No	No	No	No	No	No	No	1982-07-19	65.5	0.740	Low-risk	0.960	Low-risk	0.520	Low-risk
2016-12-06	2017-09-13	15＋2 W	CRL	2017-02-28	54	/	12.04 W	Yes	1	No	No	No	No	No	Yes	No	No	/	No	No	No	No	No	No	No	1982-08-06	82.5	1.750	Low-risk	0.830	Low-risk	0.900	Low-risk
2016-12-12	2017-09-19	12＋4 W	CRL	2017-03-08	63	/	12.61 W	Yes	1	No	No	No	No	No	Yes	No	No	/	No	No	No	No	No	No	Yes	1977-12-31	68.1	1.800	Low-risk	1.640	Low-risk	1.210	Low-risk
2016-12-05	2017-09-12	15＋3 W	CRL	2017-03-02	62	/	12.56 W	Yes	1	No	No	No	No	No	Yes	No	No	/	No	No	No	No	No	No	Yes	1981-09-26	48	0.950	Low-risk	0.650	Low-risk	0.690	Low-risk
2016-12-04	2017-09-11	15＋4 W	CRL	2017-03-01	69	/	12.92 W	Yes	1	No	No	No	No	No	Yes	No	No	/	No	No	No	No	No	No	No	1979-10-24	58	1.290	Low-risk	1.350	Low-risk	0.600	Low-risk
2016-11-06	2017-08-13	19＋4 W	CRL	2017-02-14	58	/	12.31 W	/	1	No	No	No	No	No	No	Yes	No	/	No	No	No	No	No	No	No	1990-01-28	55	1.990	Low-risk	0.710	Low-risk	0.580	Low-risk
2016-12-01	2017-09-08	16 W	CRL	2017-02-22	61	/	12.5 W	Yes	1	No	No	No	No	No	Yes	No	No	/	No	No	No	No	No	No	No	1979-01-25	52	1.170	Low-risk	0.780	Low-risk	0.530	Low-risk
2016-11-09	2017-08-16	19＋1 W	CRL	2017-02-07	73	/	13.1 W	Yes	1	No	No	No	No	No	No	No	No	/	No	No	No	No	No	Yes	No	1983-09-24	61.5	0.310	Low-risk	0.270	Low-risk	1.070	Low-risk
2016-11-07	2017-08-14	19＋3 W	CRL	2017-02-07	56	/	12.18 W	Yes	1	No	No	No	No	No	No	Yes	No	/	No	No	No	No	No	No	No	1987-08-14	48	1.500	Low-risk	0.620	Low-risk	1.460	Low-risk
2016-11-15	2017-08-22	18＋2 W	BPD	2017-03-14	38	/	17.36 W	Yes	1	No	No	No	No	No	No	No	No	/	No	No	No	No	No	No	No	1994-10-05	60	0.780	Low-risk	0.480	Low-risk	0.390	Low-risk
2016-12-22	2017-09-29	13 W	CRL	2017-03-20	62	/	12.56 W	Yes	1	No	No	No	No	No	No	No	No	/	No	No	No	No	No	No	Yes	1986-11-23	54	0.970	Low-risk	0.440	Low-risk	0.750	Low-risk
2016-12-05	2017-09-12	15＋3 W	CRL	2017-02-28	53	/	11.97 W	Yes	1	No	No	No	No	No	No	No	No	/	No	No	No	No	No	Yes	No	1982-11-05	48.5	1.980	Low-risk	1.830	Low-risk	0.670	Low-risk
2016-11-05	2017-08-12	19＋5 W	BPD	2017-03-13	44	/	19.24 W	Yes	1	No	No	No	No	No	No	No	Second trimester screening	/	No	No	No	No	No	No	No	1990-11-27	48	0.990	Low-risk	0.570	Low-risk	0.570	Low-risk
2016-11-11	2017-08-18	18＋6 W	CRL	2017-02-09	63	/	12.61 W	Yes	1	No	No	No	No	No	No	No	Second trimester screening	/	No	No	No	No	No	No	No	1987-06-15	67	1.410	Low-risk	0.520	Low-risk	1.180	Low-risk
2016-11-04	2017-08-11	19＋6 W	BPD	2017-03-10	41	/	18.29 W	Yes	1	No	No	No	No	No	No	No	Second trimester screening	/	No	No	No	No	No	No	No	1993-10-27	56	0.810	Low-risk	0.590	Low-risk	0.530	Low-risk
2016-11-22	2017-08-29	17＋2 W	CRL	2017-02-14	67	/	12.83 W	Yes	/	No	No	No	No	No	No	No	Second trimester screening	/	No	No	No	No	No	No	No	1989-07-24	54	2.020	Low-risk	0.640	Low-risk	0.360	Low-risk
2016-11-22	2017-08-29	17＋2 W	CRL	2017-02-14	49	/	11.66 W	Yes	1	No	No	No	No	No	No	No	No	/	No	No	No	No	No	No	No	1992-02-03	51.5	1.050	Low-risk	0.900	Low-risk	0.830	Low-risk
2016-11-07	2017-08-14	19＋3 W	CRL	2017-02-10	75	/	13.17 W	Yes	1	No	No	No	No	No	No	Yes	No	/	No	No	No	No	No	No	No	1984-06-14	65	0.530	Low-risk	0.790	Low-risk	0.280	Low-risk
2016-11-04	2017-08-11	19＋6 W	BPD	2017-03-10	45	/	19.56 W	Yes	1	No	No	No	No	No	No	No	Second trimester screening	/	No	No	No	No	No	No	No	1991-01-16	60.2	1.140	Low-risk	0.490	Low-risk	0.550	Low-risk
2016-11-03	2017-08-10	20 W	BPD	2017-03-09	42	/	18.6 W	Yes	1	No	No	No	No	No	No	No	Second trimester screening	/	No	No	No	No	No	No	No	1994-06-23	58.5	1.020	Low-risk	1.530	Low-risk	0.560	Low-risk
2016-11-21	2017-08-28	17＋3 W	CRL	2017-02-15	64	/	12.67 W	Yes	1	No	No	No	No	No	No	No	Second trimester screening	/	No	No	No	No	No	No	No	1987-03-31	65.3	0.670	Low-risk	0.710	Low-risk	1.470	Low-risk
2016-11-01	2017-08-08	20＋2 W	BPD	2017-03-08	39	/	17.67 W	Yes	1	No	No	No	No	No	No	No	No	/	No	No	No	No	No	No	No	1990-05-02	70.5	0.630	Low-risk	0.450	Low-risk	0.570	Low-risk
2016-11-15	2017-08-22	18＋2 W	CRL	2017-02-09	51	/	11.82 W	Yes	1	No	No	No	No	No	No	No	No	/	No	No	No	No	No	No	No	1985-12-13	59.5	1.220	Low-risk	1.280	Low-risk	0.690	Low-risk
2016-11-09	2017-08-16	/	BPD	2017-03-22	47	48	20.2 W	Yes	2	No	No	No	No	No	No	No	No	/	No	No	No	No	No	No	No	1988-11-06	67	1.960	Low-risk	1.780	Low-risk	0.760	Low-risk
2016-10-30	2017-08-06	20＋4 W	BPD	2017-02-27	33	/	15.87 W	Yes	1	No	No	No	No	No	No	Yes	No	/	No	No	No	No	No	No	No	1997-08-26	61.5	0.660	Low-risk	0.520	Low-risk	0.630	Low-risk
2016-11-07	2017-08-14	19＋3 W	CRL	2017-02-08	79	/	13.31 W	Yes	1	No	No	No	No	No	No	No	No	/	No	No	No	No	No	No	No	1986-01-01	56	1.640	Low-risk	0.660	Low-risk	0.460	Low-risk
2016-11-05	2017-08-12	19＋5 W	BPD	2017-03-10	45	/	19.56 W	Yes	1	No	No	No	No	No	No	No	Second trimester screening	/	No	No	No	No	No	No	No	1988-10-01	51.5	1.870	Low-risk	1.510	Low-risk	1.120	Low-risk
2016-10-20	2017-07-27	22 W	CRL	2017-01-17	75	/	13.17 W	Yes	1	No	No	No	No	No	No	Yes	No	/	No	No	No	No	No	No	No	1987-11-04	64	0.520	Low-risk	0.880	Low-risk	1.130	Low-risk
2016-11-20	2017-08-27	17＋4 W	CRL	2017-02-07	52	/	11.89 W	Yes	1	No	No	No	No	No	No	No	Second trimester screening	/	No	No	No	No	No	No	No	1990-08-31	58.5	0.790	Low-risk	0.700	Low-risk	1.260	Low-risk
2016-11-19	2017-08-26	17＋5 W	BPD	2017-03-13	35	/	16.46 W	Yes	1	No	No	No	No	No	No	No	Second trimester screening	/	No	No	No	No	No	No	No	1989-03-16	50	0.670	Low-risk	1.080	Low-risk	0.470	Low-risk
2016-10-06	2017-07-13	24 W	BPD	2017-03-11	58	/	23.92 W	Yes	1	No	No	No	No	No	Yes	No	No	/	Yes	No	No	No	Yes	No	No	1980-03-02	59	0.700	Low-risk	0.590	Low-risk	0.400	Low-risk
2016-11-17	2017-08-24	18 W	BPD	2017-03-09	30	/	15 W	Yes	1	No	No	No	No	No	No	No	Second trimester screening	/	No	No	No	No	No	No	No	1991-11-09	56.5	0.930	Low-risk	0.850	Low-risk	0.600	Low-risk
2016-11-15	2017-08-22	18＋2 W	CRL	2017-02-10	48	/	11.58 W	Yes	1	No	No	No	No	No	No	No	Second trimester screening	/	No	No	No	No	No	No	No	1989-12-05	58	0.720	Low-risk	1.100	Low-risk	1.150	Low-risk
2016-11-17	2017-08-24	18 W	CRL	2017-02-09	58	/	12.31 W	Yes	1	No	No	No	No	No	No	No	Second trimester screening	/	No	No	No	No	No	No	No	1987-07-29	57	0.780	Low-risk	1.180	Low-risk	1.080	Low-risk
2016-12-07	2017-09-14	15＋1 W	BPD	2017-03-22	31	/	15.29 W	Yes	1	No	No	No	No	No	No	No	No	/	No	No	No	No	No	Yes	No	1983-02-09	64.5	0.540	Low-risk	1.640	Low-risk	1.790	Low-risk
2016-11-11	2017-08-18	/	BPD	2017-03-02	37	34	17.06 W	No	2	No	No	No	No	No	No	No	No	/	No	No	No	No	No	No	No	1985-11-20	72	-0.460	Low-risk	-0.500	Low-risk	-0.900	Low-risk
2016-12-05	2017-09-12	15＋4 W	CRL	2017-03-11	70	/	12.97 W	Yes	1	No	No	No	No	No	Yes	No	No	/	No	No	No	No	No	No	No	1980-06-15	57	-0.770	Low-risk	-0.450	Low-risk	-0.720	Low-risk
2016-09-27	2017-07-04	23＋2 W	BPD	2017-03-08	55	/	22.88 W	Yes	1	No	No	No	No	No	No	Yes	No	/	No	No	No	No	No	No	No	1982-12-04	62	-0.310	Low-risk	-0.440	Low-risk	-0.900	Low-risk
2016-11-14	2017-08-21	18＋4 W	CRL	2017-02-09	67	/	12.83 W	Yes	1	No	No	No	No	No	No	Yes	No	/	No	No	No	No	No	No	No	1990-04-23	64.4	0.110	Low-risk	0.210	Low-risk	0.560	Low-risk
2016-10-27	2017-08-03	21＋1 W	CRL	2017-01-17	49	/	11.66 W	No	1	No	No	No	No	No	No	Yes	No	/	No	No	No	No	No	No	No	1986-08-06	58	0.240	Low-risk	-0.780	Low-risk	0.940	Low-risk
2016-11-02	2017-08-09	20＋2 W	BPD	2017-03-08	40	/	17.98 W	Yes	1	No	No	No	No	No	No	No	Second trimester screening	/	No	No	No	No	No	No	No	1985-04-25	63	0.079	Low-risk	0.236	Low-risk	10.284	High-risk
2016-10-05	2017-07-12	24＋2 W	BPD	2017-03-22	58	/	23.92 W	Yes	1	No	No	No	No	No	No	No	No	/	No	Yes	No	No	Yes	No	No	1989-03-10	50	0.850	Low-risk	0.840	Low-risk	-0.610	Low-risk
2016-11-20	2017-08-27	17＋5 W	CRL	2017-02-15	57	/	12.24 W	Yes	1	No	No	No	No	No	Yes	No	No	/	No	No	No	No	No	No	No	1980-07-11	58	-0.120	Low-risk	-1.390	Low-risk	0.370	Low-risk
2016-11-30	2017-09-07	11+6 W	CRL	2017-02-23	50	/	11.74 W	Yes	1	No	No	No	No	No	Yes	No	No	/	No	No	No	No	No	No	No	1980-01-01	40.2	-0.980	Low-risk	0.480	Low-risk	-0.110	Low-risk
2016-11-10	2017-08-17	19＋1 W	BPD	2017-02-04	17	/	11.47 W	Yes	1	No	No	No	No	No	No	No	No	/	No	No	No	No	No	Yes	No	1989-04-05	58.2	0.040	Low-risk	-1.560	Low-risk	-1.080	Low-risk
2016-11-18	2017-08-25	/	CRL	2017-02-16	52	/	11.89 W	Yes	1	No	No	No	No	No	No	No	No	/	No	No	No	No	No	Yes	No	1989-01-10	49.8	-0.180	Low-risk	0.910	Low-risk	-0.980	Low-risk
2016-11-28	2017-09-04	16＋4 W	BPD	2017-03-04	25	/	13.59 W	Yes	1	No	No	No	No	No	Yes	No	No	/	No	No	No	No	No	No	No	1980-09-05	62	-1.230	Low-risk	-0.130	Low-risk	-0.870	Low-risk
2016-11-23	2017-08-30	17＋2 W	CRL	2017-02-21	71	/	13.01 W	Yes	1	No	No	No	No	No	No	No	No	/	No	No	No	No	No	No	No	1982-11-07	68	0.710	Low-risk	0.940	Low-risk	-0.440	Low-risk
2016-12-15	2017-09-22	14＋1 W	CRL	2017-02-13	17	/	8.27 W	Yes	1	No	No	No	No	No	No	No	First trimester screening	/	No	No	No	No	No	No	No	1988-11-02	49	0.150	Low-risk	0.260	Low-risk	0.840	Low-risk
2016-11-22	2017-08-29	17＋3 W	BPD	2017-03-13	33	/	15.87 W	Yes	1	No	No	No	No	No	No	Yes	No	/	No	No	No	No	No	No	No	1988-09-10	50	0.350	Low-risk	0.310	Low-risk	0.080	Low-risk
2016-11-22	2017-08-29	17＋3 W	CRL	2017-02-15	59	/	12.37 W	Yes	1	No	No	No	No	No	Yes	No	No	/	No	No	No	No	No	No	No	1982-05-27	60	-0.530	Low-risk	0.150	Low-risk	-2.570	Low-risk
2016-10-22	2017-07-29	/	BPD	2017-03-23	52	53	21.86 W	No	2	No	No	No	No	No	No	Yes	No	/	No	No	No	No	No	No	No	1985-10-04	56	0.970	Low-risk	0.760	Low-risk	-0.820	Low-risk
2016-10-16	2017-07-23	22＋5 W	BPD	2017-03-23	64	/	26.07 W	Yes	1	No	No	No	No	No	No	No	No	/	No	No	No	No	No	Yes	No	1991-07-29	55	-0.560	Low-risk	-1.740	Low-risk	0.160	Low-risk
2016-12-03	2017-09-10	15＋6 W	CRL	2017-02-23	59	/	12.37 W	Yes	1	No	No	No	No	No	No	No	No	/	No	No	No	No	No	Yes	No	1992-03-19	47	0.060	Low-risk	-0.870	Low-risk	1.010	Low-risk
2016-11-24	2017-08-31	/	CRL	2017-02-16	55	/	12.11 W	/	/	No	No	No	No	No	Yes	No	No	/	No	No	No	No	No	No	No	1982-08-29	76	0.230	Low-risk	0.230	Low-risk	-0.290	Low-risk
2016-11-18	2017-08-25	18 W	CRL	2017-02-06	53	/	11.97 W	Yes	1	No	No	No	No	No	No	No	No	/	No	No	No	No	No	Yes	No	1986-09-07	58	-0.630	Low-risk	-2.620	Low-risk	-0.530	Low-risk
2016-11-24	2017-08-31	17＋1 W	CRL	2017-02-20	62	/	12.56 W	Yes	1	No	No	No	No	No	No	No	No	/	No	No	No	No	No	Yes	No	1986-01-01	63	-0.740	Low-risk	0.770	Low-risk	-1.820	Low-risk
2016-11-19	2017-08-26	17＋6 W	BPD	2017-03-23	38	/	17.36 W	Yes	1	No	No	No	No	No	Yes	No	No	/	No	No	No	No	No	No	No	1978-09-12	67	-0.850	Low-risk	0.800	Low-risk	-0.810	Low-risk
2016-11-30	2017-09-06	16＋2 W	BPD	2017-03-13	31	/	15.29 W	Yes	1	No	No	No	No	No	No	Yes	No	/	No	No	No	No	No	No	No	1985-03-15	53	1.170	Low-risk	-1.460	Low-risk	0.150	Low-risk
2016-11-23	2017-08-30	17＋2 W	CRL	2017-02-15	48	/	11.58 W	Yes	1	No	No	No	No	No	No	No	No	/	No	No	No	No	No	Yes	No	1992-07-20	56	-0.140	Low-risk	-0.510	Low-risk	0.340	Low-risk
2016-11-21	2017-08-28	17＋4 W	BPD	2017-02-28	26	/	13.87 W	Yes	1	No	No	No	No	No	No	Yes	No	/	No	No	No	No	No	No	No	1992-02-19	49	-0.580	Low-risk	0.270	Low-risk	-1.030	Low-risk
2016-11-30	2017-09-06	16＋2 W	CRL	2017-02-22	51	/	11.82 W	Yes	1	No	No	No	No	No	Yes	No	No	/	No	No	No	No	No	No	No	1981-11-11	57	0.580	Low-risk	0.870	Low-risk	-0.060	Low-risk
2016-10-02	2017-07-09	/	BPD	2017-03-22	61	/	24.98 W	Yes	1	No	No	No	No	No	No	Yes	No	/	No	Yes	No	No	No	No	No	1986-11-05	56	-2.060	Low-risk	0.000	Low-risk	0.690	Low-risk
2016-11-08	2017-08-15	19＋3 W	BPD	2017-02-09	25	/	13.59 W	Yes	1	No	No	No	No	No	No	Yes	No	/	No	No	No	No	No	No	No	1982-11-03	60	0.810	Low-risk	0.230	Low-risk	0.730	Low-risk
2016-11-18	2017-08-25	15＋5 W	CRL	2017-02-13	69	/	12.92 W	No	1	No	No	No	No	No	Yes	No	No	/	No	No	No	No	No	No	No	1978-01-08	60	1.420	Low-risk	-0.630	Low-risk	0.000	Low-risk
2016-10-15	2017-07-22	23 W	CRL	2017-02-17	48	/	11.58 W	Yes	1	No	No	No	No	No	No	No	No	/	No	No	No	No	No	Yes	No	1990-12-30	55.4	0.570	Low-risk	0.180	Low-risk	0.170	Low-risk
2016-11-17	2017-08-24	16＋1 W	CRL	2017-02-08	60	/	12.44 W	No	1	No	No	No	No	No	No	No	No	/	No	No	No	No	No	Yes	No	1982-09-25	62	0.090	Low-risk	0.030	Low-risk	-0.020	Low-risk
2016-11-28	2017-09-04	16＋5 W	CRL	2017-02-17	50	/	11.74 W	Yes	1	No	No	No	No	No	Yes	No	No	/	No	No	No	No	No	No	No	1981-10-16	71	1.290	Low-risk	0.050	Low-risk	-1.230	Low-risk
2016-11-17	2017-08-24	16＋1 W	BPD	2017-03-09	38	/	17.36 W	No	1	No	No	No	No	No	Yes	No	No	/	No	No	No	No	No	No	No	1976-08-12	58	0.510	Low-risk	-1.250	Low-risk	-1.270	Low-risk
2016-10-03	2017-07-10	23＋2 W	BPD	2017-03-14	56	/	23.23 W	Yes	1	No	No	No	No	No	Yes	No	No	/	No	No	No	No	No	No	No	1979-12-04	63	-0.680	Low-risk	-0.100	Low-risk	-0.240	Low-risk
2016-11-17	2017-08-24	16＋2 W	CRL	2017-02-09	62	/	12.56 W	No	1	No	No	No	No	No	Yes	No	No	/	No	No	No	No	No	No	No	1979-09-12	58	0.490	Low-risk	-1.130	Low-risk	-1.530	Low-risk
2016-12-12	2017-09-19	14＋5 W	CRL	2017-03-08	60	/	12.44 W	Yes	1	No	No	No	No	No	Yes	No	No	/	No	No	No	No	No	No	No	1980-10-10	49	-0.120	Low-risk	0.500	Low-risk	0.680	Low-risk
2016-12-17	2017-09-24	14 W	CRL	2017-03-09	51	/	11.82 W	Yes	1	No	No	No	No	No	No	No	No	/	No	No	No	No	No	Yes	No	1986-11-06	50.5	-0.670	Low-risk	-0.900	Low-risk	0.390	Low-risk
2016-12-10	2017-09-17	15 W	CRL	2017-03-01	45	/	11.33 W	Yes	1	No	No	No	No	No	No	No	No	/	No	No	No	No	No	Yes	No	1983-10-24	51	0.050	Low-risk	1.060	Low-risk	-1.550	Low-risk
2016-12-10	2017-09-17	15 W	CRL	2017-03-06	57	/	12.24 W	No	1	No	No	No	No	No	Yes	No	No	/	No	No	No	No	No	No	No	1981-01-11	65	-0.710	Low-risk	-0.810	Low-risk	0.330	Low-risk
2016-11-24	2017-08-31	17＋2 W	CRL	2017-02-17	47	/	11.5 W	Yes	1	No	No	No	No	No	No	No	No	/	No	No	No	No	No	Yes	No	1991-06-05	68	-0.990	Low-risk	-2.000	Low-risk	-0.480	Low-risk
2016-12-11	2017-09-18	14＋6 W	CRL	2017-03-08	57	/	12.24 W	Yes	1	No	No	No	No	No	Yes	No	No	/	No	No	No	No	No	No	No	1982-08-18	56.3	0.170	Low-risk	-0.860	Low-risk	0.520	Low-risk
2016-11-20	2017-08-27	17＋6 W	CRL	2017-02-24	83	/	13.42 W	Yes	1	No	No	No	No	No	Yes	No	No	/	No	No	No	No	No	No	No	1978-11-21	63	0.510	Low-risk	-0.890	Low-risk	-1.500	Low-risk
2016-11-13	2017-08-20	18＋6 W	BPD	2017-03-09	37	37	17.06 W	Yes	2	No	No	No	No	No	Yes	No	No	/	No	No	No	No	No	No	No	1982-07-25	60.5	0.140	Low-risk	-1.320	Low-risk	0.170	Low-risk
2016-11-01	2017-08-08	20＋4 W	BPD	2017-02-15	31	/	15.29 W	Yes	1	No	No	No	No	No	No	Yes	No	/	No	No	No	No	No	No	No	1987-03-13	62	-0.020	Low-risk	-1.850	Low-risk	-1.010	Low-risk
2016-11-12	2017-08-19	19 W	CRL	2017-02-09	61	/	12.5 W	Yes	1	No	No	No	No	No	No	Yes	No	/	No	No	No	No	No	No	No	1985-06-16	59.5	0.030	Low-risk	-0.420	Low-risk	0.000	Low-risk
2016-10-02	2017-07-09	24＋6 W	CRL	2017-01-19	63	/	12.61 W	Yes	1	No	No	No	No	No	No	Yes	No	/	No	No	No	No	No	No	No	1987-07-15	60	-0.490	Low-risk	-0.370	Low-risk	-1.750	Low-risk
2016-12-01	2017-09-08	16＋2 W	CRL	2017-02-23	49	/	11.66 W	Yes	1	No	No	No	No	No	Yes	No	No	/	No	No	No	No	No	No	No	1976-03-20	70.5	-0.750	Low-risk	-1.240	Low-risk	-0.730	Low-risk
2016-09-29	2017-07-06	25＋2 W	BPD	2017-02-22	44	/	19.24 W	Yes	1	No	No	No	No	No	Yes	No	No	/	No	No	No	No	Yes	No	No	1980-11-28	59.5	0.600	Low-risk	-0.680	Low-risk	-1.080	Low-risk
2016-12-02	2017-09-09	16＋1 W	BPD	2017-03-15	31	/	15.29 W	Yes	1	No	No	No	No	No	No	Yes	No	/	No	No	No	No	No	No	No	1983-08-06	65	-1.410	Low-risk	-1.630	Low-risk	-2.880	Low-risk
2016-11-23	2017-08-30	17＋3 W	CRL	2017-02-15	63	/	12.61 W	Yes	1	No	No	No	No	No	No	No	Second trimester screening	/	No	No	No	No	No	No	No	1989-06-09	49	-0.240	Low-risk	0.320	Low-risk	-0.280	Low-risk
2016-11-19	2017-08-26	18 W	CRL	2017-02-11	59	/	12.37 W	Yes	1	No	No	No	No	No	No	Yes	No	/	No	No	No	No	No	No	No	1985-08-16	50.5	-1.580	Low-risk	-1.420	Low-risk	-0.860	Low-risk
2016-11-16	2017-08-23	18＋3 W	CRL	2017-02-10	53	/	11.97 W	Yes	/	No	No	No	No	No	No	Yes	No	/	No	No	No	No	No	No	No	1989-10-04	62	-1.530	Low-risk	0.090	Low-risk	-1.830	Low-risk
2016-11-18	2017-08-25	17 W	BPD	2017-03-16	41	39	18.29 W	Yes	2	No	No	No	No	No	No	No	No	/	No	No	No	No	No	No	No	1985-12-01	60	0.670	Low-risk	0.390	Low-risk	0.740	Low-risk
2016-11-20	2017-08-27	14＋5 W	CRL	2017-02-16	68	/	12.87 W	No	1	No	No	No	No	No	Yes	No	No	/	No	No	No	No	No	No	No	1981-10-18	47	0.850	Low-risk	0.490	Low-risk	0.620	Low-risk
2016-11-24	2017-08-31	17＋5 W	CRL	2017-02-21	60.9	/	12.49 W	Yes	1	No	No	No	No	No	No	Yes	No	/	No	No	No	No	No	No	No	1988-09-23	57.5	1.030	Low-risk	0.820	Low-risk	0.970	Low-risk
2016-10-27	2017-08-03	21＋5 W	CRL	2017-01-23	60	/	12.44 W	Yes	1	No	No	No	No	No	No	No	No	/	No	No	No	No	No	Yes	No	1984-10-07	77	0.700	Low-risk	1.000	Low-risk	0.720	Low-risk
2016-12-04	2017-09-11	16＋2 W	BPD	2017-03-21	30	/	15 W	Yes	1	No	No	No	No	No	No	No	Second trimester screening	/	No	No	No	No	No	No	No	1986-08-05	58	1.680	Low-risk	0.800	Low-risk	0.320	Low-risk
2016-11-05	2017-08-12	19+3 W	CRL	2017-02-02	60	/	12.44 W	Yes	1	No	No	No	No	No	No	Yes	No	/	No	No	No	No	No	No	No	1985-05-25	58.5	1.240	Low-risk	2.180	Low-risk	0.630	Low-risk
2016-11-27	2017-09-03	17＋2 W	CRL	2017-02-20	63	/	12.61 W	Yes	1	No	No	No	No	No	No	No	Second trimester screening	/	No	No	No	No	No	No	No	1986-08-29	61	0.850	Low-risk	0.760	Low-risk	1.300	Low-risk
2016-11-16	2017-08-23	17＋6 W	CRL	2017-02-08	58	/	12.31 W	No	1	No	No	No	No	No	No	No	Second trimester screening	/	No	No	No	No	No	No	No	1985-02-25	49	1.900	Low-risk	0.800	Low-risk	0.700	Low-risk
2016-11-22	2017-08-29	18 W	CRL	2017-02-16	69	/	12.92 W	No	1	No	No	No	No	No	No	No	Second trimester screening	/	No	No	No	No	No	No	No	1985-09-06	56.6	1.410	Low-risk	1.430	Low-risk	0.490	Low-risk
2016-12-08	2017-09-15	15＋5 W	BPD	2017-03-10	22	/	12.78 W	Yes	1	No	No	No	No	No	No	No	No	/	No	No	No	No	No	Yes	No	1984-03-01	50	2.050	Low-risk	0.870	Low-risk	1.520	Low-risk
2016-10-30	2017-08-06	20＋6 W	CRL	2017-02-02	56	/	12.18 W	Yes	/	No	No	No	No	No	No	Yes	No	/	No	No	No	No	No	No	No	1985-07-11	56	1.470	Low-risk	0.790	Low-risk	0.550	Low-risk
2016-10-27	2017-08-03	21＋2 W	CRL	2017-02-02	67	/	12.83 W	Yes	1	No	No	No	No	No	No	Yes	No	/	No	No	No	No	No	No	No	1989-10-05	75.5	1.510	Low-risk	0.350	Low-risk	0.720	Low-risk
2016-12-05	2017-09-12	15＋2 W	CRL	2017-03-02	49	/	11.66 W	Yes	1	No	No	No	No	No	No	No	No	/	No	No	No	No	No	Yes	No	1982-01-01	65	1.910	Low-risk	0.690	Low-risk	0.460	Low-risk
2016-11-19	2017-08-26	17＋3 W	CRL	2017-02-08	55	/	12.11 W	No	1	No	No	No	No	No	No	No	Second trimester screening	/	No	No	No	No	No	No	No	1983-01-28	73	1.850	Low-risk	0.450	Low-risk	0.480	Low-risk
2016-12-09	2017-09-16	15+4 W	CRL	2017-03-17	81	/	13.37 W	Yes	1	No	No	No	No	No	Yes	No	No	/	No	No	No	No	No	No	No	1979-08-11	65	0.520	Low-risk	0.470	Low-risk	0.570	Low-risk
2016-12-12	2017-09-19	15+1 W	CRL	2017-03-13	64	/	12.67 W	Yes	1	No	No	No	No	No	No	No	No	/	No	No	No	No	No	Yes	No	1982-11-06	47.7	0.730	Low-risk	1.380	Low-risk	0.340	Low-risk
2016-11-23	2017-08-30	17＋6 W	CRL	2017-02-26	70	/	12.97 W	Yes	1	No	No	No	No	No	No	No	No	/	No	No	No	No	No	Yes	No	1983-02-01	72.5	0.690	Low-risk	0.550	Low-risk	1.340	Low-risk
2016-11-18	2017-08-25	18＋4 W	BPD	2017-03-09	32	34	15.58 W	No	/	No	No	No	No	No	No	No	No	/	No	No	No	No	No	No	No	1987-04-05	53	0.790	Low-risk	0.450	Low-risk	0.720	Low-risk
2016-11-24	2017-08-31	17＋5 W	CRL	2017-02-15	46	/	11.42 W	Yes	1	No	No	No	No	No	Yes	No	No	/	No	No	No	No	No	No	No	1980-06-04	63	1.150	Low-risk	0.740	Low-risk	1.250	Low-risk
2016-12-02	2017-09-09	20 W	CRL	2017-02-27	69	/	12.92 W	Yes	1	No	No	No	No	No	Yes	No	No	/	No	No	No	No	No	No	No	1977-07-03	72.7	0.460	Low-risk	1.000	Low-risk	0.340	Low-risk
2016-11-20	2017-08-27	18+2 W	BPD	2017-03-23	39	/	17.67 W	Yes	1	No	No	No	No	No	No	No	No	/	No	No	No	No	No	Yes	No	1982-12-07	53.5	0.420	Low-risk	0.600	Low-risk	0.470	Low-risk
2016-10-07	2017-07-14	24＋4 W	BPD	2017-03-23	60	/	24.63 W	Yes	1	No	No	No	No	No	No	No	No	/	No	Yes	No	No	No	No	No	1991-11-07	54	0.480	Low-risk	0.460	Low-risk	0.520	Low-risk
2016-11-25	2017-09-01	17＋4 W	CRL	2017-02-20	58	/	12.31 W	Yes	1	No	No	No	No	No	No	No	Second trimester screening	/	No	No	No	No	No	No	No	1985-02-22	52	1.270	Low-risk	0.670	Low-risk	0.520	Low-risk
2016-10-29	2017-08-05	21 W	CRL	2017-01-24	49	/	11.66 W	Yes	1	No	No	No	No	No	No	Yes	No	/	No	No	No	No	No	No	No	1984-02-01	65	1.670	Low-risk	0.690	Low-risk	0.460	Low-risk
2016-12-03	2017-09-10	16＋3 W	CRL	2017-02-24	60	/	12.44 W	Yes	1	No	No	No	No	No	No	No	No	/	No	No	No	No	No	Yes	No	1990-01-25	50.4	0.740	Low-risk	0.640	Low-risk	0.650	Low-risk
2016-10-15	2017-07-22	23＋3 W	BPD	2017-03-23	54	/	22.54 W	Yes	1	No	No	No	No	No	No	Yes	No	/	No	Yes	No	No	No	No	No	1988-09-17	68	1.840	Low-risk	0.470	Low-risk	0.370	Low-risk
2016-11-15	2017-08-22	19 W	CRL	2017-02-14	72	/	13.06 W	Yes	1	No	No	No	No	No	No	No	No	/	No	No	No	No	No	No	No	1989-03-29	63	2.180	Low-risk	0.950	Low-risk	0.760	Low-risk
2016-10-28	2017-08-04	21+4 W	BPD	2017-03-27	55	/	22.88 W	Yes	1	No	No	No	No	No	No	No	No	/	Yes	No	No	No	No	No	No	1993-12-28	74	0.670	Low-risk	1.530	Low-risk	0.880	Low-risk
2016-11-01	2017-08-08	21 W	CRL	2017-01-24	52	/	11.89 W	Yes	1	No	No	No	No	No	No	No	Second trimester screening	/	No	No	No	No	No	No	No	1986-11-28	50.3	0.410	Low-risk	0.590	Low-risk	0.490	Low-risk
2016-11-25	2017-09-01	17＋4 W	BPD	2017-03-27	38	/	17.36 W	Yes	1	No	No	No	No	No	No	No	No	/	No	Yes	No	No	No	No	No	1988-09-15	53	0.930	Low-risk	0.930	Low-risk	0.750	Low-risk
2016-10-01	2017-07-08	25+3 W	BPD	2017-03-27	62	/	25.34 W	Yes	1	No	No	No	No	No	No	No	No	/	No	Yes	No	No	Yes	No	No	1991-03-04	73	0.950	Low-risk	1.150	Low-risk	0.650	Low-risk
2016-10-28	2017-08-04	21＋4 W	BPD	2017-03-24	55	/	22.88 W	Yes	1	No	No	No	No	No	No	No	No	/	No	Yes	No	No	No	No	No	1993-11-01	70	1.420	Low-risk	0.640	Low-risk	0.420	Low-risk
2016-11-01	2017-08-08	21 W	CRL	2016-11-01	55	/	12.11 W	Yes	1	No	No	No	No	No	No	Yes	No	/	No	No	No	No	No	No	No	1985-12-11	64	0.500	Low-risk	0.910	Low-risk	0.410	Low-risk
2016-12-15	2017-09-22	14+5 W	CRL	2017-03-16	67	/	12.83 W	Yes	1	No	No	No	No	No	Yes	No	No	/	No	No	No	No	No	No	No	1972-12-11	58	0.520	Low-risk	0.500	Low-risk	1.330	Low-risk
2016-12-17	2017-09-24	14+3 W	BPD	2017-03-27	26	/	13.87 W	Yes	1	No	No	No	No	No	Yes	No	No	/	No	No	No	No	No	No	No	1974-12-07	64	1.170	Low-risk	0.700	Low-risk	1.560	Low-risk
2016-09-21	2017-06-28	26+6 W	BPD	2017-03-27	69	/	27.92 W	Yes	1	No	No	No	No	No	No	No	No	/	No	No	No	No	Yes	No	No	1983-04-04	55.5	0.450	Low-risk	0.320	Low-risk	0.280	Low-risk
2016-12-03	2017-09-10	12+3 W	CRL	2017-02-27	70	/	12.97 W	No	1	No	No	No	No	No	Yes	No	No	/	No	No	No	No	No	No	No	1981-06-12	51.7	0.510	Low-risk	0.700	Low-risk	0.460	Low-risk
2016-11-22	2017-08-29	15 W	CRL	2017-02-18	62	/	12.56 W	No	1	No	No	No	No	No	Yes	No	No	/	No	No	No	No	No	No	No	1978-11-17	82.6	1.860	Low-risk	0.350	Low-risk	0.450	Low-risk
2016-11-21	2017-08-28	16＋4 W	CRL	2017-02-15	59	/	12.37 W	No	1	No	No	No	No	No	Yes	No	No	/	No	No	No	No	No	No	No	1981-12-10	58	0.580	Low-risk	0.430	Low-risk	0.450	Low-risk
2016-12-24	2017-10-01	13＋4 W	CRL	2017-03-17	50	/	11.74 W	Yes	1	No	No	No	No	No	Yes	No	No	/	No	No	No	No	No	No	No	1981-06-14	67	1.180	Low-risk	0.440	Low-risk	0.490	Low-risk
2016-11-08	2017-08-15	20＋1 W	BPD	2017-03-27	46	/	19.88 W	Yes	1	No	No	No	No	No	No	No	No	/	No	No	No	No	No	Yes	No	1985-04-11	59.5	1.840	Low-risk	0.630	Low-risk	0.500	Low-risk
2016-12-20	2017-09-27	12＋1 W	CRL	2017-03-14	52	/	11.89 W	Yes	1	No	No	No	No	No	No	No	No	/	No	Yes	No	No	No	No	No	1985-10-27	58	1.920	Low-risk	0.610	Low-risk	0.440	Low-risk
2016-09-28	2017-07-05	26 W	BPD	2017-03-08	50	/	21.19 W	Yes	1	No	No	No	No	No	No	No	No	/	No	Yes	No	No	Yes	No	No	1989-05-22	64	1.310	Low-risk	0.540	Low-risk	0.310	Low-risk
2016-11-20	2017-08-27	15＋6 W	CRL	2017-02-10	53	/	11.97 W	No	1	No	No	No	No	No	Yes	No	No	/	No	No	No	No	No	No	No	1982-03-19	55.2	2.840	Low-risk	0.770	Low-risk	0.420	Low-risk
2016-11-21	2017-08-28	16+4 W	BPD	2017-03-16	40	/	17.98 W	No	1	No	No	No	No	No	Yes	No	No	/	No	No	No	No	No	No	No	1979-04-18	66	2.100	Low-risk	0.530	Low-risk	0.480	Low-risk
2016-11-10	2017-08-17	19＋6 W	CRL	2017-02-06	57	/	12.24 W	Yes	1	No	No	No	No	No	No	Yes	No	/	No	No	No	No	No	No	No	1986-06-12	55.8	0.440	Low-risk	0.820	Low-risk	0.730	Low-risk
2016-12-08	2017-09-15	15+6 W	CRL	2017-03-02	61	/	12.5 W	Yes	1	No	No	No	No	No	Yes	No	No	/	No	No	No	No	No	No	No	1982-02-21	42.5	0.900	Low-risk	1.110	Low-risk	0.550	Low-risk
2016-12-29	2017-10-06	12＋6 W	CRL	2017-03-23	70	/	12.97 W	Yes	1	No	No	No	No	No	No	No	No	/	No	No	No	No	No	No	Yes	1989-09-01	72.5	1.080	Low-risk	0.960	Low-risk	0.770	Low-risk
2016-12-08	2017-09-15	15＋6 W	CRL	2017-03-13	54	/	12.04 W	Yes	1	No	No	No	No	No	Yes	No	No	/	No	No	No	No	No	No	No	1981-03-16	51	0.690	Low-risk	1.180	Low-risk	0.470	Low-risk
2016-12-14	2017-09-21	15 W	CRL	2017-03-10	58	/	12.31 W	Yes	1	No	No	No	No	No	No	No	No	/	No	No	No	No	No	Yes	No	1988-09-13	43.5	0.820	Low-risk	1.290	Low-risk	0.350	Low-risk
2016-11-02	2017-08-09	21 W	CRL	2017-02-03	74	/	13.14 W	Yes	1	No	No	No	No	No	No	Yes	No	/	No	No	No	No	No	No	No	1985-06-23	61	1.140	Low-risk	0.410	Low-risk	0.560	Low-risk
2016-12-10	2017-09-17	15＋4 W	CRL	2017-03-07	71	/	13.01 W	Yes	1	No	No	No	No	No	No	No	No	/	No	No	No	No	No	Yes	No	1988-08-11	50.3	0.720	Low-risk	0.690	Low-risk	0.740	Low-risk
2016-11-30	2017-09-06	17 W	CRL	2017-02-22	59	/	12.37 W	Yes	1	No	No	No	No	No	Yes	No	No	/	No	No	No	No	No	No	No	1982-02-24	57	0.500	Low-risk	0.560	Low-risk	0.870	Low-risk
2016-12-25	2017-10-02	13＋3 W	CRL	2017-03-23	60	/	12.44 W	Yes	1	No	No	No	No	No	Yes	No	No	/	No	No	No	No	No	No	No	1981-12-23	73	0.950	Low-risk	0.980	Low-risk	0.440	Low-risk
2016-12-10	2017-09-17	15+4 W	CRL	2017-03-07	56	/	12.18 W	Yes	1	No	No	No	No	No	Yes	No	No	/	No	No	No	No	No	No	Yes	1982-08-08	56	0.620	Low-risk	1.000	Low-risk	0.930	Low-risk
2016-12-09	2017-09-16	15＋5 W	CRL	2017-03-03	58	/	12.31 W	Yes	1	No	No	No	No	No	Yes	No	No	/	No	No	No	No	No	No	No	1981-07-09	63	0.900	Low-risk	0.630	Low-risk	1.420	Low-risk
2016-10-25	2017-08-01	22＋1 W	BPD	2017-03-23	52	/	21.86 W	Yes	1	No	No	No	No	No	No	No	No	/	No	No	No	No	No	Yes	No	1987-11-06	64	0.670	Low-risk	0.940	Low-risk	0.630	Low-risk
2016-12-07	2017-09-14	15 W	CRL	2017-03-03	62	/	12.56 W	Yes	1	No	No	No	No	No	Yes	No	No	/	No	No	No	No	No	No	No	1982-11-21	46	1.650	Low-risk	1.110	Low-risk	0.570	Low-risk
2016-10-05	2017-07-12	25 W	BPD	2017-03-16	60	/	24.63 W	Yes	1	No	No	No	No	No	No	No	No	/	No	No	No	No	Yes	No	No	1990-07-05	66	0.840	Low-risk	0.520	Low-risk	1.140	Low-risk
2016-11-21	2017-08-28	17＋5 W	CRL	2017-02-16	68	/	12.87 W	Yes	1	No	No	No	No	No	No	No	Second trimester screening	/	No	No	No	No	No	No	No	1985-01-06	74.7	1.570	Low-risk	1.130	Low-risk	0.500	Low-risk
2016-11-28	2017-09-04	17＋2 W	CRL	2017-02-22	50	/	11.74 W	Yes	1	No	No	No	No	No	Yes	No	No	/	No	No	No	No	No	No	No	1979-04-03	60.3	0.820	Low-risk	1.200	Low-risk	0.480	Low-risk
2016-11-30	2017-09-06	17 W	CRL	2017-02-24	62	/	12.56 W	Yes	1	No	No	No	No	No	Yes	No	No	/	No	No	No	No	No	No	No	1982-01-25	53	1.010	Low-risk	1.100	Low-risk	0.660	Low-risk
2016-12-18	2017-09-25	13＋3 W	CRL	2017-03-13	55	/	12.11 W	Yes	1	No	No	No	No	No	Yes	No	No	/	No	No	No	No	No	No	No	1982-01-25	55	0.790	Low-risk	0.400	Low-risk	0.600	Low-risk
2016-12-19	2017-09-26	13＋2 W	CRL	2017-03-15	57	/	12.24 W	Yes	1	No	No	No	No	No	No	No	No	/	No	Yes	No	No	No	No	No	1984-06-24	58	1.420	Low-risk	1.080	Low-risk	0.460	Low-risk
2016-11-27	2017-09-03	17+3 W	CRL	2017-02-20	61	/	12.5 W	Yes	1	No	No	No	No	No	No	No	Second trimester screening	/	No	No	No	No	No	No	No	1991-03-04	67.5	1.030	Low-risk	0.420	Low-risk	0.350	Low-risk
2016-10-05	2017-07-12	25 W	BPD	2017-03-15	57	/	23.57 W	Yes	1	No	No	No	No	No	No	No	No	/	No	Yes	No	No	Yes	No	No	1985-02-01	52	1.070	Low-risk	0.920	Low-risk	0.550	Low-risk
2016-11-08	2017-08-15	20＋1 W	CRL	2017-02-04	58	/	12.31 W	Yes	1	No	No	No	No	No	No	Yes	No	/	No	No	No	No	No	No	No	1987-01-01	59.6	0.650	Low-risk	0.890	Low-risk	0.480	Low-risk
2016-11-09	2017-08-16	20 W	BPD	2017-02-21	35	/	16.46 W	/	/	No	No	No	No	No	No	Yes	No	/	No	No	No	No	No	No	No	1987-03-26	67	0.430	Low-risk	0.460	Low-risk	0.650	Low-risk
2016-11-20	2017-08-27	18＋3 W	CRL	2017-02-14	61	/	12.5 W	Yes	/	No	No	No	No	No	Yes	No	No	/	No	No	No	No	No	No	No	1980-03-12	83	0.620	Low-risk	0.560	Low-risk	0.570	Low-risk
2016-11-28	2017-09-04	17＋2 W	CRL	2017-02-23	53	/	11.97 W	Yes	1	No	No	No	No	No	No	No	No	/	No	No	No	No	No	Yes	No	1990-09-22	58.9	1.170	Low-risk	0.510	Low-risk	0.740	Low-risk
2016-10-15	2017-07-22	23＋4 W	BPD	2017-03-23	52	/	21.86 W	Yes	1	No	No	No	No	No	No	No	No	/	Yes	No	No	No	No	No	No	1993-06-22	57	1.170	Low-risk	0.460	Low-risk	0.620	Low-risk
2016-11-14	2017-08-21	16+1 W	BPD	2017-03-06	29	29	14.71 W	Yes	2	No	No	No	No	No	No	No	No	/	No	No	No	No	No	No	No	1986-11-05	55	0.600	Low-risk	1.190	Low-risk	0.470	Low-risk
2016-11-21	2017-08-28	16＋2 W	CRL	2017-02-13	59	/	12.37 W	No	1	No	No	No	No	No	Yes	No	No	/	No	No	No	No	No	No	No	1982-10-17	65	1.090	Low-risk	0.450	Low-risk	1.160	Low-risk
2016-10-10	2017-07-17	24＋3 W	BPD	2017-03-28	65	/	26.43 W	Yes	1	No	No	No	No	No	No	No	No	/	No	Yes	No	No	No	No	No	1990-06-23	60	0.800	Low-risk	1.220	Low-risk	0.470	Low-risk
2016-10-27	2017-08-03	22 W	CRL	2017-02-06	63	/	12.61 W	Yes	1	No	No	No	No	No	No	Yes	No	/	No	No	No	No	No	No	No	1989-11-26	44	0.600	Low-risk	0.900	Low-risk	0.570	Low-risk
2016-12-16	2017-09-23	14＋6 W	CRL	2017-03-10	48	/	11.58 W	Yes	1	No	No	No	No	No	Yes	No	No	/	No	No	No	No	No	No	No	1982-08-07	50	0.740	Low-risk	0.520	Low-risk	0.330	Low-risk
2016-12-08	2017-09-15	16 W	CRL	2017-03-08	61	/	12.5 W	Yes	1	No	No	No	No	No	Yes	No	No	/	No	No	No	No	No	No	No	1982-02-10	57	0.580	Low-risk	1.120	Low-risk	0.740	Low-risk
2016-12-11	2017-09-18	15＋4 W	CRL	2017-03-14	79	/	13.31 W	Yes	1	No	No	No	No	No	Yes	No	No	/	No	No	No	No	No	No	No	1981-01-09	65	0.990	Low-risk	1.510	Low-risk	0.760	Low-risk
2016-12-15	2017-09-22	15 W	CRL	2017-03-10	47	/	11.5 W	Yes	1	No	No	No	No	No	Yes	No	No	/	No	No	No	No	No	No	No	1982-03-07	65	0.490	Low-risk	0.420	Low-risk	0.300	Low-risk
2016-12-10	2017-09-17	15＋5 W	CRL	2017-03-01	49	/	11.66 W	Yes	1	No	No	No	No	No	No	No	No	/	No	No	No	No	No	Yes	No	1986-07-07	58	1.280	Low-risk	0.620	Low-risk	1.010	Low-risk
2016-12-16	2017-09-23	14＋6 W	CRL	2017-03-13	70	/	12.97 W	Yes	1	No	No	No	No	No	Yes	No	No	/	No	No	No	No	No	No	No	1979-05-14	59	0.910	Low-risk	0.550	Low-risk	0.470	Low-risk
2016-12-09	2017-09-16	15＋6 W	CRL	2017-03-06	56	/	12.18 W	Yes	1	No	No	No	No	No	Yes	No	No	/	No	No	No	No	No	No	No	1982-05-19	50.5	0.610	Low-risk	0.580	Low-risk	0.410	Low-risk
2016-11-26	2017-09-02	17＋5 W	BPD	2017-03-09	29	/	14.71 W	Yes	1	No	No	No	No	No	No	No	No	/	No	No	No	No	No	No	No	1985-01-28	51.5	1.180	Low-risk	1.060	Low-risk	1.930	Low-risk
2016-12-01	2017-09-08	17 W	BPD	2017-03-29	37	/	17.06 W	Yes	1	No	No	No	No	No	No	No	No	/	No	No	No	No	No	Yes	No	1987-02-19	54	0.490	Low-risk	0.570	Low-risk	0.340	Low-risk
2016-12-02	2017-09-09	16＋6 W	BPD	2017-03-17	33	/	15.87 W	Yes	1	No	No	No	No	No	No	No	Second trimester screening	/	No	No	No	No	No	No	No	1989-03-13	54	0.390	Low-risk	0.560	Low-risk	0.410	Low-risk
2016-12-08	2017-09-15	16 W	CRL	2017-03-03	67	/	12.83 W	Yes	1	No	No	No	No	No	Yes	No	No	/	No	No	No	No	No	No	No	1979-06-18	56.5	0.540	Low-risk	0.590	Low-risk	0.850	Low-risk
2016-12-06	2017-09-13	16＋2 W	CRL	2017-02-28	65	/	12.72 W	Yes	1	No	No	No	No	No	Yes	No	No	/	No	No	No	No	No	No	No	1979-02-02	51	0.500	Low-risk	0.280	Low-risk	0.140	Low-risk
2016-11-13	2017-08-20	19＋4 W	BPD	2017-03-20	47	/	20.2 W	Yes	1	No	No	No	No	No	No	No	No	/	No	No	No	No	No	No	No	1991-10-01	50.5	0.700	Low-risk	0.790	Low-risk	0.580	Low-risk
2016-11-17	2017-08-24	19 W	BPD	2017-03-20	44	/	19.24 W	Yes	1	No	No	No	No	No	No	No	No	/	No	No	No	No	No	No	No	1986-11-23	64	1.210	Low-risk	1.400	Low-risk	0.630	Low-risk
2016-11-15	2017-08-22	19＋2 W	BPD	2017-03-21	41	/	18.29 W	Yes	/	No	No	No	No	No	No	No	No	/	No	No	No	No	No	No	No	1989-12-18	40.5	0.690	Low-risk	0.590	Low-risk	0.290	Low-risk
2016-11-17	2017-08-24	19 W	CRL	2017-02-10	50	/	11.74 W	Yes	1	No	No	No	No	No	No	Yes	No	/	No	No	No	No	No	No	No	1988-03-17	58	0.480	Low-risk	0.480	Low-risk	0.690	Low-risk
2016-11-02	2017-08-09	21＋1 W	BPD	2017-02-20	30	/	15 W	Yes	/	No	No	No	No	No	No	Yes	No	/	No	No	No	No	No	No	No	1983-01-21	68	0.590	Low-risk	0.590	Low-risk	0.690	Low-risk
2016-11-23	2017-08-30	18＋1 W	BPD	2017-03-21	38	/	17.36 W	Yes	1	No	No	No	No	No	No	No	No	/	No	No	No	No	No	Yes	No	1989-08-26	67	0.420	Low-risk	0.390	Low-risk	0.670	Low-risk
2016-12-21	2017-09-28	14＋1 W	CRL	2017-03-17	55	/	12.11 W	Yes	1	No	No	No	No	No	Yes	No	No	/	No	No	No	No	No	No	No	1979-10-26	49.8	0.980	Low-risk	1.230	Low-risk	0.390	Low-risk
2016-11-23	2017-08-30	18+1 W	BPD	2017-03-16	37	/	17.06 W	Yes	/	No	No	No	No	No	No	No	Second trimester screening	/	No	No	No	No	No	No	No	1984-12-30	66	0.490	Low-risk	0.350	Low-risk	0.440	Low-risk
2016-10-18	2017-07-25	23＋2 W	BPD	2017-03-29	59	/	24.27 W	Yes	1	No	No	No	No	No	No	No	No	/	No	Yes	No	No	No	No	No	1988-05-29	62	1.060	Low-risk	0.440	Low-risk	0.920	Low-risk
2016-11-07	2017-08-14	20＋3 W	BPD	2017-02-24	32	/	15.58 W	Yes	1	No	No	No	No	No	No	Yes	No	/	No	No	No	No	No	No	No	1986-03-03	57	0.730	Low-risk	0.700	Low-risk	0.350	Low-risk
2016-11-01	2017-08-08	21＋2 W	CRL	2017-01-25	64	/	12.67 W	Yes	1	No	No	No	No	No	No	Yes	No	/	No	No	No	No	No	No	No	1988-05-02	61.3	0.360	Low-risk	0.650	Low-risk	0.280	Low-risk
2016-10-27	2017-08-03	22 W	CRL	2017-01-18	45	/	11.33 W	Yes	1	No	No	No	No	No	No	Yes	No	/	No	No	No	No	No	No	No	1991-01-08	78	1.310	Low-risk	1.450	Low-risk	1.260	Low-risk
2016-10-25	2017-08-01	22＋2 W	BPD	2017-03-29	57	/	23.57 W	Yes	1	No	No	No	No	No	No	Yes	No	/	No	No	No	No	No	No	No	1989-12-08	53	1.230	Low-risk	0.420	Low-risk	0.650	Low-risk
2016-10-30	2017-08-06	21＋4 W	CRL	2017-01-24	54	/	12.04 W	Yes	1	No	No	No	No	No	No	Yes	No	/	No	No	No	No	No	No	No	1986-08-31	56	0.880	Low-risk	0.610	Low-risk	0.440	Low-risk
2016-10-23	2017-07-30	22＋4 W	CRL	2017-01-17	68	/	12.87 W	Yes	1	No	No	No	No	No	No	Yes	No	/	No	No	No	No	No	No	No	1987-05-11	58.4	0.940	Low-risk	0.550	Low-risk	0.690	Low-risk
2016-11-03	2017-08-10	21 W	CRL	2017-01-25	49	/	11.66 W	Yes	1	No	No	No	No	No	No	Yes	No	/	No	No	No	No	No	No	No	1987-06-24	63	1.210	Low-risk	0.300	Low-risk	0.390	Low-risk
2016-11-08	2017-08-15	20＋2 W	BPD	2017-02-28	37	/	17.06 W	Yes	1	No	No	No	No	No	No	Yes	No	/	No	No	No	No	No	No	No	1993-01-01	70	1.120	Low-risk	0.450	Low-risk	0.520	Low-risk
2016-10-19	2017-07-26	23＋1 W	BPD	2017-03-29	57	/	23.57 W	Yes	1	No	No	No	No	No	No	Yes	No	/	No	No	No	No	No	No	No	1989-07-21	65.5	0.750	Low-risk	0.620	Low-risk	0.410	Low-risk
2016-12-02	2017-09-24	15 W	CRL	2017-03-13	63	/	12.61 W	Yes	1	No	No	No	No	No	Yes	No	No	/	No	No	No	No	No	No	No	1980-09-07	77	0.070	Low-risk	-0.100	Low-risk	-1.010	Low-risk
2016-11-21	2017-08-28	15＋2 W	CRL	2017-02-10	41	38	10.97 W	Yes	2	No	No	No	No	No	No	No	No	/	No	No	No	No	No	No	No	1990-10-15	66.5	-1.800	Low-risk	0.320	Low-risk	0.010	Low-risk
2016-11-13	2017-08-20	18＋5 W	BPD	2017-03-23	40	39	17.98 W	No	2	No	No	No	No	No	No	No	No	/	No	No	No	No	No	No	No	1988-03-21	68	-0.320	Low-risk	-0.410	Low-risk	0.190	Low-risk
2016-12-15	2017-09-22	15＋1 W	CRL	2017-03-22	77	/	13.24 W	Yes	1	No	No	No	No	No	Yes	No	No	/	No	No	No	No	No	No	No	1977-07-08	67	1.180	Low-risk	0.330	Low-risk	-0.890	Low-risk
2016-12-03	2017-09-10	/	BPD	2017-03-30	35	/	16.46 W	No	2	No	No	No	No	No	No	No	No	/	No	No	No	No	No	No	No	1984-12-28	67	0.000	Low-risk	-0.230	Low-risk	0.680	Low-risk
2016-12-10	2017-09-17	15＋6 W	CRL	2017-03-16	55	/	12.11 W	Yes	1	No	No	No	No	No	No	No	No	/	No	No	No	No	No	Yes	No	1983-05-19	61	1.030	Low-risk	-1.480	Low-risk	0.820	Low-risk
2016-12-01	2017-09-08	17＋1 W	CRL	2017-02-24	63	/	12.61 W	Yes	1	No	No	No	No	No	Yes	No	No	/	No	No	No	No	No	No	No	1977-10-31	64.5	0.890	Low-risk	0.330	Low-risk	0.150	Low-risk
2016-12-09	2017-09-16	16 W	CRL	2017-03-02	66	/	12.77 W	Yes	1	No	No	No	No	No	Yes	No	No	/	No	No	No	No	No	No	No	1982-03-22	61	0.900	Low-risk	0.620	Low-risk	-0.490	Low-risk
2016-11-09	2017-08-16	16＋2 W	CRL	2017-02-08	71	/	13.01 W	Yes	1	No	No	No	No	No	No	No	No	/	No	No	No	No	No	Yes	No	1989-12-25	63	1.290	Low-risk	2.260	Low-risk	0.470	Low-risk
2016-12-05	2017-09-12	16＋4 W	CRL	2017-03-16	63	/	12.61 W	Yes	1	No	No	No	No	No	No	No	No	/	No	No	No	No	No	Yes	No	1988-01-14	52	1.190	Low-risk	0.500	Low-risk	1.350	Low-risk
2016-11-27	2017-09-03	17＋5 W	CRL	2017-02-22	57	/	12.24 W	Yes	1	No	No	No	No	No	No	No	No	/	No	No	No	No	No	Yes	No	1985-02-10	54	0.560	Low-risk	-0.110	Low-risk	-0.480	Low-risk
2016-12-02	2017-09-09	/	BPD	2017-03-30	38	40	17.36 W	No	2	No	No	No	No	No	Yes	No	No	/	No	No	No	No	No	No	No	1982-10-06	62	-0.940	Low-risk	1.460	Low-risk	-0.620	Low-risk
2016-11-24	2017-08-31	17 W	BPD	2017-03-30	40	35	17.98 W	Yes	2	No	No	No	No	No	No	No	No	/	No	No	No	No	No	No	No	1988-10-30	53.5	0.930	Low-risk	-1.180	Low-risk	0.220	Low-risk
2016-10-30	2017-08-06	19+ W	BPD	2017-03-01	31	/	15.29 W	Yes	1	No	No	No	No	No	No	No	Second trimester screening	/	No	No	No	No	No	No	No	1986-12-13	57.5	-1.700	Low-risk	-0.320	Low-risk	-1.000	Low-risk
2016-12-14	2017-09-21	15＋2 W	CRL	2017-03-09	58	/	12.31 W	Yes	1	No	No	No	No	No	Yes	No	No	/	No	No	No	No	No	No	No	1982-05-22	55	-0.360	Low-risk	-0.640	Low-risk	-1.930	Low-risk
2016-11-27	2017-09-03	17＋5 W	CRL	2017-03-01	75	/	13.17 W	Yes	1	No	No	No	No	No	No	No	No	/	No	No	No	No	No	Yes	No	1989-02-22	59	-1.250	Low-risk	-1.040	Low-risk	-0.660	Low-risk
2016-10-25	2017-08-01	22 W	CRL	2017-01-19	70	/	12.97 W	Yes	1	No	No	No	No	No	Yes	No	No	/	No	No	No	No	No	No	No	1977-02-28	60	-0.660	Low-risk	-0.920	Low-risk	-0.200	Low-risk
2016-11-15	2017-08-22	19＋3 W	CRL	2017-02-07	58	/	12.31 W	Yes	1	No	No	No	No	No	No	Yes	No	/	No	No	No	No	No	No	No	1985-07-22	61.4	-0.350	Low-risk	0.070	Low-risk	0.870	Low-risk
2016-10-22	2017-07-29	22＋6 W	BPD	2017-03-30	56	/	23.23 W	Yes	1	No	No	No	No	No	No	Yes	No	/	No	No	No	No	No	No	No	1989-07-26	63	-0.180	Low-risk	-0.950	Low-risk	0.430	Low-risk
2016-10-28	2017-08-04	22 W	BPD	2017-03-29	56	/	23.23 W	Yes	1	No	No	No	No	No	No	No	Second trimester screening	/	No	No	No	No	No	No	No	1991-01-15	57	1.130	Low-risk	0.850	Low-risk	-0.380	Low-risk
2016-10-25	2017-08-01	22＋3 W	CRL	2017-02-10	57	/	12.24 W	Yes	1	No	No	No	No	No	No	Yes	No	/	No	No	No	No	No	No	No	1986-03-26	56.2	-1.460	Low-risk	-0.550	Low-risk	-2.010	Low-risk
2016-11-03	2017-08-10	21＋1 W	CRL	2017-01-26	68	/	12.87 W	Yes	1	No	No	No	No	No	No	Yes	No	/	No	No	No	No	No	No	No	1988-12-10	70	-2.610	Low-risk	0.390	Low-risk	0.070	Low-risk
2016-12-04	2017-09-11	16＋5 W	BPD	2017-02-21	19	/	11.98 W	Yes	1	No	No	No	No	No	No	No	No	/	No	No	No	No	No	No	No	1984-09-05	66	0.500	Low-risk	-0.080	Low-risk	-0.840	Low-risk
2016-12-02	2017-09-09	17 W	CRL	2017-02-24	58	/	12.31 W	Yes	1	No	No	No	No	No	No	No	No	/	No	No	No	No	No	Yes	No	1983-11-28	62	-1.400	Low-risk	-0.320	Low-risk	-0.500	Low-risk
2016-12-20	2017-09-27	14＋3 W	CRL	2017-03-13	37	/	10.59 W	Yes	1	No	No	No	No	No	No	No	No	/	No	No	No	No	No	Yes	No	1991-01-19	58	0.480	Low-risk	0.400	Low-risk	1.060	Low-risk
2016-11-10	2017-08-17	20＋1 W	CRL	2017-02-03	57	/	12.24 W	Yes	1	No	No	No	No	No	No	Yes	No	/	No	No	No	No	No	No	No	1986-10-16	54.7	0.070	Low-risk	0.600	Low-risk	-0.160	Low-risk
2016-11-05	2017-08-12	20＋6 W	CRL	2017-02-04	66	/	12.77 W	Yes	1	No	No	No	No	No	No	Yes	No	/	No	No	No	No	No	No	No	1985-05-26	59	-0.360	Low-risk	-0.180	Low-risk	0.280	Low-risk
2016-12-09	2017-09-16	16＋1 W	CRL	2017-03-03	58	/	12.31 W	No	1	No	No	No	No	No	No	No	No	/	No	No	No	No	No	Yes	No	1984-01-04	54	-1.230	Low-risk	-0.690	Low-risk	-0.520	Low-risk
2016-12-14	2017-09-21	15＋3 W	CRL	2017-03-10	71	/	13.01 W	Yes	1	No	No	No	No	No	Yes	No	No	/	No	No	No	No	No	No	No	1981-11-29	55	-0.140	Low-risk	-1.210	Low-risk	0.240	Low-risk
2016-10-29	2017-08-05	22 W	CRL	2017-02-24	58	/	12.31 W	Yes	1	No	No	No	No	No	No	No	No	/	No	No	No	No	No	Yes	No	1989-03-07	66	-0.900	Low-risk	0.570	Low-risk	-0.530	Low-risk
2016-12-10	2017-09-17	16 W	CRL	2017-03-06	55	/	12.11 W	Yes	1	No	No	No	No	No	Yes	No	No	/	No	No	No	No	No	No	No	1982-09-01	62	1.350	Low-risk	-0.420	Low-risk	0.840	Low-risk
2016-12-31	2017-10-08	12 W	CRL	2017-03-21	48	/	11.58 W	Yes	1	No	No	No	No	No	No	No	No	/	No	No	No	No	No	No	Yes	1985-02-11	44.5	-0.790	Low-risk	-0.420	Low-risk	0.720	Low-risk
2016-12-10	2017-09-17	16 W	CRL	2017-03-07	62	/	12.56 W	Yes	/	No	No	No	No	No	Yes	No	No	/	No	No	No	No	No	No	No	1981-05-30	58	-0.340	Low-risk	-0.260	Low-risk	-0.150	Low-risk
2016-11-24	2017-08-31	18＋2 W	CRL	2017-03-02	82	/	13.39 W	Yes	/	No	No	No	No	No	Yes	No	No	/	No	No	No	No	No	No	No	1978-11-05	75	-0.090	Low-risk	-1.020	Low-risk	-0.890	Low-risk
2016-11-29	2017-09-05	13+4 W	CRL	2017-03-03	73	/	13.1 W	Yes	1	No	No	No	No	No	Yes	No	No	/	No	No	No	No	No	No	No	1978-01-09	57	-0.850	Low-risk	-1.130	Low-risk	-0.560	Low-risk
2016-11-27	2017-09-03	15+2 W	CRL	2017-03-31	64	/	12.67 W	No	1	No	No	No	No	No	Yes	No	No	/	No	No	No	No	No	No	No	1981-03-14	50	1.400	Low-risk	0.470	Low-risk	-0.500	Low-risk
2016-11-22	2017-08-29	18＋4 W	CRL	2017-02-14	52	/	11.89 W	Yes	1	No	No	No	No	No	Yes	No	No	/	No	No	No	No	No	No	No	1979-09-07	66	-0.010	Low-risk	-0.310	Low-risk	-1.360	Low-risk
2016-12-01	2017-09-08	17＋2 W	CRL	2017-02-28	60	/	12.44 W	Yes	1	No	No	No	No	No	Yes	No	No	/	No	No	No	No	No	No	No	1977-05-05	55	-0.100	Low-risk	-1.020	Low-risk	0.300	Low-risk
2016-12-11	2017-09-18	15＋6 W	CRL	2017-03-08	69	/	12.92 W	Yes	1	No	No	No	No	No	Yes	No	No	/	No	No	No	No	No	No	No	1979-01-23	62.5	0.000	Low-risk	-1.290	Low-risk	17.450	High-risk
2016-12-05	2017-09-12	16+5 W	CRL	2017-03-03	58	/	12.31 W	Yes	1	No	No	No	No	No	Yes	No	No	/	No	No	No	No	No	No	No	1980-01-07	57	0.640	Low-risk	0.440	Low-risk	-1.030	Low-risk
2016-12-08	2017-09-15	16＋2 W	CRL	2017-03-03	50	/	11.74 W	Yes	1	No	No	No	No	No	No	No	No	/	No	No	No	No	No	Yes	No	1984-08-30	54	-1.370	Low-risk	-0.070	Low-risk	0.950	Low-risk
2016-12-17	2017-09-24	15 W	CRL	2017-03-17	70	/	12.97 W	Yes	1	No	No	No	No	No	Yes	No	No	/	No	No	No	No	No	No	No	1981-10-06	65	0.450	Low-risk	0.690	Low-risk	-0.070	Low-risk
2016-12-04	2017-09-11	16＋6 W	CRL	2017-03-06	82	/	13.39 W	Yes	1	No	No	No	No	No	Yes	No	No	/	No	No	No	No	No	No	No	1981-03-02	55	-0.550	Low-risk	0.460	Low-risk	-0.820	Low-risk
2017-01-02	2017-10-09	12＋5 W	CRL	2017-03-29	66	/	12.77 W	Yes	1	No	No	No	No	No	No	No	No	/	No	No	No	No	No	No	No	1983-08-30	77	0.140	Low-risk	-2.630	Low-risk	-0.220	Low-risk
2016-12-17	2017-09-24	15 W	CRL	2017-03-15	62	/	12.56 W	Yes	1	No	No	No	No	No	Yes	No	No	/	No	No	No	No	No	No	No	1982-09-02	49.5	0.030	Low-risk	-0.060	Low-risk	-0.510	Low-risk
2016-12-05	2017-09-12	16 W	CRL	2017-03-01	48	/	11.58 W	Yes	/	No	No	No	No	No	Yes	No	No	/	No	No	No	No	No	No	No	1980-11-11	46.2	1.120	Low-risk	0.530	Low-risk	0.240	Low-risk
2016-11-30	2017-09-06	17＋3 W	BPD	2017-03-21	35	/	16.46 W	Yes	1	No	No	No	No	No	Yes	No	No	/	No	No	No	No	No	No	No	1981-12-14	47.5	-0.790	Low-risk	-0.710	Low-risk	-1.150	Low-risk
2016-12-01	2017-09-08	17+2 W	CRL	2017-02-24	63	/	12.61 W	Yes	1	No	No	No	No	No	No	No	Second trimester screening	/	No	No	No	No	No	No	No	1983-11-14	46.8	0.190	Low-risk	-0.820	Low-risk	0.330	Low-risk
2016-12-18	2017-09-25	14＋6 W	BPD	2017-03-29	28	/	14.43 W	Yes	1	No	No	No	No	No	Yes	No	No	/	No	No	No	No	No	No	No	1981-02-21	59	-1.370	Low-risk	-0.370	Low-risk	0.620	Low-risk
2016-11-09	2017-08-16	20＋3 W	BPD	2017-03-03	35	/	16.46 W	Yes	1	No	No	No	No	No	No	Yes	No	/	No	No	No	No	No	No	No	1987-02-13	52	-0.440	Low-risk	0.530	Low-risk	0.200	Low-risk
2016-12-15	2017-09-22	15＋2 W	BPD	2017-03-02	21	/	12.51 W	Yes	1	No	No	No	No	No	No	No	Second trimester screening	/	No	No	No	No	No	No	No	1985-12-28	53	-0.210	Low-risk	-0.140	Low-risk	0.850	Low-risk
2016-12-09	2017-09-16	16＋1 W	BPD	2017-02-28	18.2	/	11.78 W	Yes	1	No	No	No	No	No	No	Yes	No	/	No	No	No	No	No	No	No	1984-11-19	48.7	0.930	Low-risk	-0.570	Low-risk	-1.240	Low-risk
2016-11-23	2017-08-30	18＋3 W	CRL	2017-02-16	52	/	11.89 W	Yes	1	No	No	No	No	No	No	No	No	/	No	No	No	No	No	No	No	1990-01-08	56	-1.180	Low-risk	-1.550	Low-risk	-0.540	Low-risk
2016-10-21	2017-07-28	23+1 W	BPD	2017-03-30	57	/	23.57 W	Yes	1	No	No	No	No	No	No	No	No	/	No	Yes	No	No	No	No	No	1983-05-06	64	1.160	Low-risk	-1.450	Low-risk	0.020	Low-risk
2016-12-01	2017-09-08	17+2 W	CRL	2017-02-23	56	/	12.18 W	Yes	1	No	No	No	No	No	No	No	Second trimester screening	/	No	No	No	No	No	No	No	1985-01-21	49.8	0.870	Low-risk	-1.320	Low-risk	-0.180	Low-risk
2016-11-28	2017-09-04	17＋5 W	CRL	2017-02-22	58	/	12.31 W	Yes	1	No	No	No	No	No	No	Yes	No	/	No	No	No	No	No	No	No	1982-12-03	57	-0.950	Low-risk	-0.310	Low-risk	-1.620	Low-risk
2016-12-01	2017-09-08	17＋5 W	CRL	2017-02-23	52	/	11.89 W	Yes	1	No	No	No	No	No	No	No	Second trimester screening	/	No	No	No	No	No	No	No	1987-11-15	79	1.430	Low-risk	1.110	Low-risk	0.630	Low-risk
2016-12-23	2017-09-30	12＋1 W	CRL	2017-03-17	50	/	11.74 W	Yes	/	No	No	No	No	No	Yes	No	No	/	No	No	No	No	No	No	No	1981-11-03	47	0.600	Low-risk	0.940	Low-risk	0.410	Low-risk
2016-11-29	2017-09-05	15 W	CRL	2017-02-24	69	/	12.92 W	No	1	No	No	No	No	No	Yes	No	No	/	No	No	No	No	No	No	No	1979-08-04	51	0.590	Low-risk	1.380	Low-risk	0.500	Low-risk
2016-12-15	2017-09-22	15+5 W	CRL	2017-03-06	52	/	11.89 W	Yes	1	No	No	No	No	No	Yes	No	No	/	No	No	No	No	No	No	No	1981-11-27	55	0.500	Low-risk	0.420	Low-risk	0.310	Low-risk
2016-12-09	2017-09-16	16+4 W	CRL	2017-03-07	69	/	12.92 W	Yes	1	No	No	No	No	No	Yes	No	No	/	No	No	No	No	No	No	No	1982-06-27	80	0.750	Low-risk	0.500	Low-risk	0.440	Low-risk
2016-12-22	2017-09-29	14+5 W	CRL	2017-03-16	56	/	12.18 W	Yes	1	No	No	No	No	No	Yes	No	No	/	No	No	No	No	No	No	No	1981-06-01	55	0.610	Low-risk	0.930	Low-risk	0.390	Low-risk
2016-11-20	2017-08-27	19＋2 W	BPD	2017-03-16	37	36	17.06 W	No	2	No	No	No	No	No	No	No	No	/	No	No	No	No	No	No	No	1987-08-19	75	0.490	Low-risk	1.210	Low-risk	0.490	Low-risk
2016-11-25	2017-09-01	14＋6 W	CRL	2017-02-23	70	/	12.97 W	No	1	No	No	No	No	No	No	No	No	/	No	No	No	No	No	Yes	No	1984-01-29	52	0.530	Low-risk	1.180	Low-risk	0.740	Low-risk
2016-11-09	2017-08-16	20＋3 W	CRL	2017-02-06	50	/	11.74 W	Yes	1	No	No	No	No	No	No	Yes	No	/	No	No	No	No	No	No	No	1988-09-20	48.2	0.660	Low-risk	0.800	Low-risk	1.250	Low-risk
2016-12-17	2017-09-24	15+3 W	/	/	/	/	/	Yes	/	No	No	No	No	No	Yes	No	No	/	No	No	No	No	No	No	No	1982-03-23	49	1.630	Low-risk	0.620	Low-risk	0.490	Low-risk
2016-12-15	2017-09-22	15+5 W	CRL	2017-03-13	71	/	13.01 W	Yes	1	No	No	No	No	No	Yes	No	No	/	No	No	No	No	No	No	No	1981-10-29	55	0.870	Low-risk	0.880	Low-risk	0.680	Low-risk
2016-10-30	2017-08-06	20+2 W	BPD	2017-04-03	47	/	20.2 W	Yes	1	No	No	No	No	No	No	No	No	/	No	No	No	No	No	No	No	1986-05-11	67	1.180	Low-risk	0.650	Low-risk	0.580	Low-risk
2016-12-29	2017-10-06	13＋2 W	CRL	2017-03-31	81	/	13.37 W	Yes	1	No	No	No	No	No	No	No	No	/	No	Yes	No	No	No	No	No	1986-09-21	56.8	1.250	Low-risk	1.040	Low-risk	0.690	Low-risk
2016-11-20	2017-08-27	19＋2 W	/	/	/	/	/	Yes	1	No	No	No	No	No	No	No	No	/	No	No	No	No	No	Yes	No	1988-12-14	75	0.810	Low-risk	0.650	Low-risk	0.660	Low-risk
2016-12-19	2017-09-26	12＋5 W	CRL	2017-03-16	60	/	12.44 W	Yes	1	No	No	No	No	No	No	No	No	/	No	No	No	No	No	Yes	No	1988-06-24	57.5	0.840	Low-risk	0.880	Low-risk	0.370	Low-risk
2016-12-21	2017-09-28	14＋6 W	/	/	/	/	/	Yes	/	No	No	No	No	No	No	No	No	/	No	No	No	No	No	Yes	No	1989-04-16	57	0.580	Low-risk	0.340	Low-risk	0.250	Low-risk
2016-11-26	2017-09-02	15＋4 W	CRL	2017-02-21	63	/	12.61 W	No	1	No	No	No	No	No	Yes	No	No	/	No	No	No	No	No	No	No	1982-04-26	60	0.760	Low-risk	0.790	Low-risk	1.010	Low-risk
2016-12-19	2017-09-26	15+1 W	CRL	2017-03-15	69	/	12.92 W	Yes	1	No	No	No	No	No	Yes	No	No	/	No	No	No	No	No	No	No	1979-08-19	69	0.680	Low-risk	0.680	Low-risk	0.760	Low-risk
2016-12-10	2017-09-17	16+3 W	CRL	2017-03-03	54	/	12.04 W	Yes	/	No	No	No	No	No	Yes	No	No	/	No	No	No	No	No	No	No	1979-09-18	51	1.070	Low-risk	1.200	Low-risk	1.060	Low-risk
2016-10-26	2017-08-02	22＋6 W	BPD	2017-04-03	58	/	23.92 W	Yes	1	No	No	No	No	No	No	Yes	No	/	No	No	No	No	No	No	No	1983-10-08	57	0.480	Low-risk	0.620	Low-risk	1.080	Low-risk
2016-11-27	2017-09-03	18+2 W	/	/	/	/	/	Yes	/	No	No	No	No	No	Yes	No	No	/	No	No	No	No	No	No	No	1983-03-27	69	1.930	Low-risk	0.930	Low-risk	1.480	Low-risk
2016-12-03	2017-09-10	17+3 W	/	/	/	/	/	Yes	/	No	No	No	No	No	Yes	No	No	/	No	No	No	No	No	No	No	1976-09-15	62	1.740	Low-risk	1.260	Low-risk	1.440	Low-risk
2016-11-19	2017-08-26	16+6 W	BPD	2017-03-16	35	33	16.46 W	Yes	2	No	No	No	No	No	No	No	No	/	No	No	No	No	No	No	No	1990-01-13	52.5	2.700	Low-risk	0.890	Low-risk	0.800	Low-risk
2016-12-15	2017-09-22	15+5 W	/	/	/	/	/	Yes	/	No	No	No	No	No	Yes	No	No	/	No	No	No	No	No	No	No	1980-07-05	66	1.300	Low-risk	0.730	Low-risk	0.700	Low-risk
2016-12-09	2017-09-16	16+4 W	/	/	/	/	/	Yes	/	No	No	No	No	No	Yes	No	No	/	No	No	No	No	No	No	No	1981-01-22	53	0.580	Low-risk	0.500	Low-risk	0.770	Low-risk
2016-12-21	2017-09-28	14+6 W	CRL	2017-03-13	60	/	12.44 W	Yes	1	No	No	No	No	No	Yes	No	No	/	No	No	No	No	No	No	No	1982-08-17	60	1.330	Low-risk	0.500	Low-risk	0.400	Low-risk
2016-12-20	2017-09-27	15 W	CRL	2017-03-16	55	/	12.11 W	Yes	1	No	No	No	No	No	Yes	No	No	/	No	No	No	No	No	No	No	1976-02-24	63	1.160	Low-risk	2.150	Low-risk	0.670	Low-risk
2016-10-17	2017-07-24	24＋1 W	BPD	2017-04-03	54	/	22.54 W	Yes	1	No	No	No	No	No	No	Yes	No	/	No	No	No	No	Yes	No	No	1987-01-16	65	0.350	Low-risk	0.510	Low-risk	0.380	Low-risk
2016-10-04	2017-07-11	26 W	BPD	2017-04-01	57	/	23.57 W	Yes	1	No	No	No	No	No	No	No	No	/	No	Yes	No	No	Yes	No	No	1989-03-27	53	0.870	Low-risk	1.510	Low-risk	1.010	Low-risk
2016-11-06	2017-08-13	21＋2 W	CRL	2017-02-06	69	/	12.92 W	Yes	1	No	No	No	No	No	No	Yes	No	/	No	No	No	No	No	No	No	1984-10-08	70.5	1.340	Low-risk	1.070	Low-risk	0.770	Low-risk
2016-10-06	2017-07-13	25＋5 W	BPD	2017-03-17	58	/	23.92 W	Yes	1	No	No	No	No	No	No	No	No	/	No	Yes	No	No	Yes	No	No	1987-11-25	64.5	1.370	Low-risk	1.170	Low-risk	0.800	Low-risk
2016-11-12	2017-08-19	20＋3 W	BPD	2017-03-07	35	/	16.46 W	Yes	1	No	No	No	No	No	No	Yes	No	/	No	No	No	No	No	No	No	1995-08-24	54.5	0.700	Low-risk	1.540	Low-risk	0.390	Low-risk
2016-10-16	2017-07-23	24＋2 W	BPD	2017-03-28	54	/	22.54 W	Yes	1	No	No	No	No	No	No	No	No	/	No	Yes	No	No	No	No	No	1986-09-06	67	1.460	Low-risk	1.650	Low-risk	0.540	Low-risk
2016-12-20	2017-09-27	15 W	BPD	2017-04-01	30	/	15 W	Yes	1	No	No	No	No	No	Yes	No	No	/	No	No	No	No	No	No	No	1981-05-18	57	0.490	Low-risk	0.770	Low-risk	0.510	Low-risk
2016-10-01	2017-07-08	26＋3 W	BPD	2017-03-30	60	/	24.63 W	Yes	1	No	No	No	No	No	No	No	No	/	No	Yes	No	No	Yes	No	No	1989-04-25	58.5	0.610	Low-risk	0.540	Low-risk	1.080	Low-risk
2016-10-16	2017-07-23	24＋2 W	BPD	2017-04-03	56	/	23.23 W	Yes	1	No	No	No	No	No	No	No	No	/	No	Yes	No	No	No	No	No	1989-05-24	57	0.550	Low-risk	1.000	Low-risk	1.570	Low-risk
2016-12-15	2017-09-22	20 W	/	/	/	/	/	No	/	No	No	No	No	No	No	No	No	/	No	No	No	No	No	No	Yes	1981-08-17	67	1.100	Low-risk	0.540	Low-risk	0.410	Low-risk
2016-11-27	2017-09-03	17＋2 W	BPD	2017-03-23	36	35	16.76 W	No	2	No	No	No	No	No	No	No	No	/	No	No	No	No	No	Yes	No	1983-05-15	72	0.680	Low-risk	0.580	Low-risk	0.420	Low-risk
2016-12-10	2017-09-17	16＋5 W	CRL	2017-03-13	56	/	12.18 W	Yes	1	No	No	No	No	No	No	No	No	/	No	No	No	No	No	Yes	No	1987-08-09	64	0.580	Low-risk	0.320	Low-risk	0.460	Low-risk
2016-12-14	2017-09-21	13+ W	CRL	2017-03-28	74	/	13.14 W	Yes	1	No	No	No	No	No	Yes	No	No	/	No	No	No	No	No	No	No	1980-12-19	60	2.180	Low-risk	0.580	Low-risk	0.390	Low-risk
2016-11-27	2017-09-03	15+5 W	BPD	2017-03-16	35	33	16.46 W	Yes	2	No	No	No	No	No	No	No	No	/	No	No	No	No	No	No	No	1983-05-05	62	0.950	Low-risk	0.860	Low-risk	0.540	Low-risk
2016-12-09	2017-09-16	16＋6 W	CRL	2017-03-03	51	/	11.82 W	Yes	1	No	No	No	No	No	Yes	No	No	/	No	No	No	No	No	No	No	1981-05-17	61.5	1.380	Low-risk	0.610	Low-risk	0.350	Low-risk
2016-12-11	2017-09-18	16＋4 W	CRL	2017-03-06	54	/	12.04 W	Yes	1	No	No	No	No	No	Yes	No	No	/	No	No	No	No	No	No	No	1982-04-26	62	1.150	Low-risk	1.190	Low-risk	0.530	Low-risk
2016-12-08	2017-09-15	17 W	/	/	/	/	/	Yes	/	No	No	No	No	No	Yes	No	No	/	No	No	No	No	No	No	No	1983-12-01	52.5	0.690	Low-risk	0.690	Low-risk	0.770	Low-risk
2016-12-11	2017-09-18	16＋4 W	CRL	2017-03-09	74	/	13.14 W	Yes	1	No	No	No	No	No	Yes	No	No	/	No	No	No	No	No	No	No	1981-06-10	53.5	1.620	Low-risk	0.540	Low-risk	0.620	Low-risk
2016-12-10	2017-09-17	16＋5 W	CRL	2017-03-01	52	/	11.89 W	Yes	1	No	No	No	No	No	No	No	No	/	No	No	No	No	No	Yes	No	1983-09-09	50	0.620	Low-risk	0.580	Low-risk	0.740	Low-risk
2016-12-09	2017-09-16	16＋6 W	/	/	/	/	/	Yes	/	No	No	No	No	No	Yes	No	No	/	No	No	No	No	No	No	No	1982-12-06	69	0.560	Low-risk	0.600	Low-risk	1.020	Low-risk
2016-12-13	2017-09-20	16+2 W	CRL	2017-03-09	67	/	12.83 W	Yes	1	No	No	No	No	No	Yes	No	No	/	No	No	No	No	No	No	No	1980-10-11	60	0.820	Low-risk	0.640	Low-risk	0.640	Low-risk
2016-12-13	2017-09-20	16＋2 W	CRL	2017-03-09	67	/	12.83 W	Yes	1	No	No	No	No	No	Yes	No	No	/	No	No	No	No	No	No	No	1980-01-03	65	0.740	Low-risk	0.590	Low-risk	0.500	Low-risk
2016-11-29	2017-09-05	17＋2 W	BPD	2017-03-29	38	/	17.36 W	No	2	No	No	No	No	No	No	No	No	/	No	No	No	No	No	No	No	1986-02-14	59	0.600	Low-risk	0.790	Low-risk	0.470	Low-risk
2016-12-13	2017-09-20	16+2 W	CRL	2017-03-09	60	/	12.44 W	Yes	1	No	No	No	No	No	Yes	No	No	/	No	No	No	No	No	No	No	1980-07-07	66	0.510	Low-risk	0.800	Low-risk	0.790	Low-risk
2016-12-20	2017-09-27	16+5 W	BPD	2017-03-27	33	/	15.87 W	Yes	1	No	No	No	No	No	Yes	No	No	/	No	No	No	No	No	No	No	1982-06-25	67	0.810	Low-risk	0.820	Low-risk	0.480	Low-risk
2016-11-26	2017-09-02	18＋5 W	BPD	2017-03-21	37	35	17.06 W	Yes	2	No	No	No	No	No	No	No	No	/	No	No	No	No	No	No	No	1991-09-14	65	0.630	Low-risk	0.460	Low-risk	1.820	Low-risk
2016-12-10	2017-09-17	14＋4 W	/	/	/	/	/	Yes	/	No	No	No	No	No	No	No	No	/	No	No	No	No	No	No	No	1982-10-06	59	0.870	Low-risk	0.510	Low-risk	1.140	Low-risk
2016-12-14	2017-09-21	16＋1 W	CRL	2017-03-10	54	/	12.04 W	Yes	1	No	No	No	No	No	Yes	No	No	/	No	No	No	No	No	No	No	1982-06-05	56	0.480	Low-risk	1.050	Low-risk	0.730	Low-risk
2016-12-20	2017-09-27	15＋2 W	CRL	2017-03-16	53	/	11.97 W	Yes	1	No	No	No	No	No	Yes	No	No	/	No	No	No	No	No	No	No	1979-02-28	57.6	1.270	Low-risk	0.640	Low-risk	1.170	Low-risk
2016-11-29	2017-09-05	15＋2 W	CRL	2017-02-24	60	/	12.44 W	No	1	No	No	No	No	No	Yes	No	No	/	No	No	No	No	No	No	No	1981-09-07	53	0.650	Low-risk	1.150	Low-risk	0.780	Low-risk
2016-12-17	2017-09-24	14+ W	CRL	2017-03-14	51	/	11.82 W	Yes	1	No	No	No	No	No	No	No	No	/	No	No	No	No	No	Yes	No	1982-11-02	64	2.640	Low-risk	1.260	Low-risk	0.720	Low-risk
2016-12-12	2017-09-19	16＋3 W	CRL	2017-03-09	73	/	13.1 W	Yes	1	No	No	No	No	No	Yes	No	No	/	No	No	No	No	No	No	No	1982-02-22	65	0.780	Low-risk	0.690	Low-risk	0.400	Low-risk
2016-12-15	2017-09-22	16 W	BPD	2017-03-29	30	/	15 W	Yes	1	No	No	No	No	No	No	No	No	/	No	No	No	No	No	Yes	No	1988-11-01	53.5	2.050	Low-risk	0.790	Low-risk	2.000	Low-risk
2016-12-13	2017-09-20	16+2 W	CRL	2017-03-09	57	/	12.24 W	Yes	1	No	No	No	No	No	Yes	No	No	/	No	No	No	No	No	No	No	1976-05-08	52.5	1.770	Low-risk	0.540	Low-risk	0.370	Low-risk
2016-12-16	2017-09-23	15＋6 W	/	/	/	/	/	Yes	/	No	No	No	No	No	Yes	No	No	/	No	No	No	No	No	No	No	1976-10-28	49	0.750	Low-risk	0.680	Low-risk	1.000	Low-risk
2016-12-17	2017-09-24	15+5 W	CRL	2017-03-14	56	/	12.18 W	Yes	1	No	No	No	No	No	Yes	No	No	/	No	No	No	No	No	No	No	1981-03-07	62	0.590	Low-risk	0.460	Low-risk	0.390	Low-risk
2016-12-18	2017-09-25	15+4 W	CRL	2017-03-15	67	/	12.83 W	Yes	1	No	No	No	No	No	Yes	No	No	/	No	No	No	No	No	No	No	1981-12-21	58	0.490	Low-risk	0.590	Low-risk	0.900	Low-risk
2016-11-29	2017-09-05	16＋1 W	CRL	2017-02-21	56	/	12.18 W	No	1	No	No	No	No	No	Yes	No	No	/	No	No	No	No	No	No	No	1979-07-24	45	1.170	Low-risk	0.580	Low-risk	0.730	Low-risk
2016-11-25	2017-09-01	18＋6 W	/	/	/	/	/	Yes	/	No	No	No	No	No	No	No	No	/	No	No	No	No	No	No	No	1992-02-14	53.5	0.540	Low-risk	0.530	Low-risk	0.540	Low-risk
2016-12-19	2017-09-26	15＋3 W	/	/	/	/	/	Yes	/	No	No	No	No	No	Yes	No	No	/	No	No	No	No	No	No	No	1982-09-16	53	0.650	Low-risk	0.900	Low-risk	0.490	Low-risk
2016-11-15	2017-08-22	20＋2 W	BPD	2017-03-07	36	/	16.76 W	Yes	1	No	No	No	No	No	Yes	No	No	/	No	No	No	No	No	No	No	1982-11-23	48.5	1.230	Low-risk	1.120	Low-risk	1.240	Low-risk
2016-12-12	2017-09-19	16＋3 W	/	/	/	/	/	Yes	/	No	No	No	No	No	Yes	No	No	/	No	No	No	No	No	No	No	1978-09-22	60	0.780	Low-risk	0.690	Low-risk	0.430	Low-risk
2016-12-12	2017-09-19	16＋3 W	CRL	2017-03-09	58	/	12.31 W	Yes	1	No	No	No	No	No	Yes	No	No	/	No	No	No	No	No	No	No	1980-08-13	67	0.840	Low-risk	0.610	Low-risk	0.540	Low-risk
2016-10-15	2017-07-22	24＋5 W	BPD	2017-03-24	57	/	23.57 W	Yes	1	No	No	No	No	No	No	No	No	/	No	Yes	No	No	No	No	No	1991-11-28	93	0.520	Low-risk	0.500	Low-risk	0.450	Low-risk
2016-12-06	2017-09-13	17＋2 W	/	/	/	/	/	Yes	/	No	No	No	No	No	Yes	No	No	/	No	No	No	No	No	No	No	1982-02-25	108	0.700	Low-risk	0.610	Low-risk	0.730	Low-risk
2017-01-06	2017-10-13	12＋6 W	CRL	2017-04-03	70	/	12.97 W	Yes	1	No	No	No	No	No	No	No	No	/	No	Yes	No	No	No	No	No	1987-03-19	55.1	0.540	Low-risk	0.510	Low-risk	0.430	Low-risk
2016-12-09	2017-09-16	12＋5 W	CRL	2017-03-06	50	/	11.74 W	Yes	1	No	No	No	No	No	No	No	No	/	No	No	No	No	No	No	Yes	1989-05-16	61	0.860	Low-risk	1.340	Low-risk	0.390	Low-risk
2016-11-29	2017-09-05	18＋2 W	BPD	2017-03-15	33	/	15.87 W	Yes	1	No	No	No	No	No	No	Yes	No	/	No	No	No	No	No	No	No	1989-11-03	62	0.650	Low-risk	0.550	Low-risk	0.470	Low-risk
2016-10-23	2017-07-30	23＋4 W	/	/	/	/	/	Yes	/	No	No	No	No	No	No	No	No	/	No	Yes	No	No	No	No	No	1988-12-31	62	0.720	Low-risk	1.030	Low-risk	0.640	Low-risk
2016-10-19	2017-07-26	24＋1 W	BPD	2017-04-03	55	/	22.88 W	Yes	1	No	No	No	No	No	No	No	No	/	No	Yes	No	No	No	No	No	1988-10-08	58.4	0.510	Low-risk	0.650	Low-risk	0.380	Low-risk
2016-09-26	2017-07-03	27＋3 W	/	/	/	/	/	Yes	/	No	No	No	No	No	No	No	No	/	No	No	No	No	Yes	No	No	1993-04-02	55	1.230	Low-risk	1.200	Low-risk	0.580	Low-risk
2016-10-11	2017-07-18	25＋2 W	/	/	/	/	/	Yes	/	No	No	No	No	No	No	No	No	/	No	Yes	No	No	No	No	No	1988-11-14	61	1.480	Low-risk	0.650	Low-risk	0.930	Low-risk
2016-11-06	2017-08-13	21+4 W	CRL	2016-02-06	70	/	12.97 W	Yes	1	No	No	No	No	No	No	Yes	No	/	No	No	No	No	No	No	No	1989-12-10	52.5	0.410	Low-risk	0.480	Low-risk	0.380	Low-risk
2016-11-22	2017-08-29	19＋2 W	BPD	2017-03-20	40	/	17.98 W	Yes	1	No	No	No	No	No	No	Yes	No	/	No	No	No	No	No	No	No	1991-04-03	130	0.930	Low-risk	0.810	Low-risk	0.640	Low-risk
2016-12-08	2017-09-15	16+ W	CRL	2017-03-06	55	/	12.11 W	Yes	1	No	No	No	No	No	No	No	No	/	No	No	No	No	No	Yes	No	1985-11-15	57.3	0.500	Low-risk	0.730	Low-risk	1.260	Low-risk
2016-11-03	2017-08-10	22 W	CRL	2017-02-06	74	/	13.14 W	Yes	1	No	No	No	No	No	No	Yes	No	/	No	No	No	No	No	No	No	1990-11-10	52.5	0.470	Low-risk	0.810	Low-risk	1.040	Low-risk
2016-11-10	2017-08-17	21 W	CRL	2017-02-04	58	/	12.31 W	Yes	1	No	No	No	No	No	No	No	No	/	No	Yes	No	No	No	No	No	1992-03-30	60.9	0.510	Low-risk	0.790	Low-risk	1.220	Low-risk
2016-12-13	2017-09-20	16＋2 W	CRL	2017-03-09	64	/	12.67 W	No	1	No	No	No	No	No	Yes	No	No	/	No	No	No	No	No	No	No	1981-12-15	55.5	0.670	Low-risk	0.590	Low-risk	0.870	Low-risk
2016-12-18	2017-09-25	15＋4 W	CRL	2017-03-13	62	/	12.56 W	No	1	No	No	No	No	No	Yes	No	No	/	No	No	No	No	No	No	No	1981-12-19	57	0.870	Low-risk	0.720	Low-risk	1.280	Low-risk
2016-12-01	2017-09-08	16＋1 W	/	2017-03-16	/	/	/	Yes	2	No	No	No	No	No	Yes	No	No	/	No	No	No	No	No	No	No	1979-02-27	56	0.060	Low-risk	-0.330	Low-risk	0.770	Low-risk
2016-11-30	2017-09-06	16＋2 W	BPD	2017-03-23	36	36	16.76 W	No	/	No	No	No	No	No	No	No	No	/	No	No	No	No	No	No	No	1985-08-01	69.5	-1.390	Low-risk	-1.230	Low-risk	-1.980	Low-risk
2016-12-12	2017-09-19	15+ W	CRL	2017-03-16	63	/	12.61 W	Yes	1	No	No	No	No	No	Yes	No	No	/	No	No	No	No	No	No	No	1981-07-21	54.5	-2.360	Low-risk	-0.200	Low-risk	0.340	Low-risk
2016-12-15	2017-09-22	16＋1 W	/	/	/	/	/	Yes	/	No	No	No	No	No	Yes	No	No	/	No	No	No	No	No	No	No	1979-10-01	57	-1.140	Low-risk	1.270	Low-risk	-2.830	Low-risk
2016-12-09	2017-09-16	17 W	CRL	2017-03-06	64	/	12.67 W	Yes	/	No	No	No	No	No	Yes	No	No	/	No	No	No	No	No	No	No	1980-02-14	48.5	-0.170	Low-risk	-1.020	Low-risk	-0.950	Low-risk
2016-12-19	2017-09-26	15＋4 W	CRL	2017-03-16	64	/	12.67 W	No	/	No	No	No	No	No	Yes	No	No	/	No	No	No	No	No	No	No	1976-12-20	65	0.530	Low-risk	0.320	Low-risk	-1.150	Low-risk
2016-12-13	2017-09-20	16＋3 W	/	/	/	/	/	Yes	1	No	No	No	No	No	Yes	No	No	/	No	No	No	No	No	No	No	1981-11-12	60	0.740	Low-risk	-2.020	Low-risk	-0.490	Low-risk
2016-12-10	2017-09-17	16＋6 W	/	/	/	/	/	Yes	1	No	No	No	No	No	No	No	No	/	No	No	No	No	No	Yes	No	1987-02-28	71	-0.340	Low-risk	1.750	Low-risk	-0.570	Low-risk
2016-12-09	2017-09-16	17 W	CRL	2017-03-06	66	/	12.77 W	Yes	1	No	No	No	No	No	Yes	No	No	/	No	No	No	No	No	No	No	1982-03-30	56.5	0.500	Low-risk	-1.650	Low-risk	0.790	Low-risk
2016-12-18	2017-09-25	/	CRL	2017-03-09	56	/	12.18 W	Yes	1	No	No	No	No	No	No	No	No	/	No	No	No	No	No	Yes	No	1991-02-15	75.1	1.860	Low-risk	-0.500	Low-risk	0.220	Low-risk
2016-12-05	2017-09-12	17 W	CRL	2017-02-27	48	/	11.58 W	Yes	1	No	No	No	No	No	No	No	Second trimester screening	/	No	No	No	No	No	No	No	1985-12-02	49.5	1.870	Low-risk	0.790	Low-risk	-0.600	Low-risk
2016-12-18	2017-09-25	15＋5 W	CRL	2017-03-13	59	/	12.37 W	Yes	/	No	No	No	No	No	Yes	No	No	/	No	No	No	No	No	No	No	1979-12-13	48	0.730	Low-risk	-0.430	Low-risk	1.100	Low-risk
2016-12-15	2017-09-22	17 W	CRL	2017-03-10	66	/	12.77 W	Yes	1	No	No	No	No	No	Yes	No	No	/	No	No	No	No	No	No	No	1979-05-22	53	1.650	Low-risk	0.680	Low-risk	-1.320	Low-risk
2016-12-20	2017-09-27	15＋3 W	/	/	/	/	/	Yes	1	No	No	No	No	No	Yes	No	No	/	No	No	No	No	No	No	No	1981-03-01	66	0.220	Low-risk	-1.360	Low-risk	0.920	Low-risk
2016-12-03	2017-09-10	17＋6 W	BPD	2017-03-16	32	/	15.58 W	Yes	1	No	No	No	No	No	No	No	Second trimester screening	/	No	No	No	No	No	No	No	1989-01-03	45	-0.670	Low-risk	-0.420	Low-risk	-0.350	Low-risk
2016-12-09	2017-09-16	/	CRL	2017-03-09	76	74	13.21 W	No	2	No	No	No	No	No	Yes	No	No	/	No	No	No	No	No	No	No	1979-04-08	60	1.530	Low-risk	0.060	Low-risk	-1.340	Low-risk
2016-12-02	2017-09-09	18 W	CRL	2017-02-27	56	/	12.18 W	Yes	/	No	No	No	No	No	No	Yes	No	/	No	No	No	No	No	No	No	1984-03-13	61	-2.260	Low-risk	-0.870	Low-risk	-0.990	Low-risk
2016-12-21	2017-09-28	15＋2 W	/	/	/	/	/	No	1	No	No	No	No	No	Yes	No	No	/	No	No	No	No	No	No	No	1980-10-11	60	-2.100	Low-risk	-0.820	Low-risk	0.020	Low-risk
2016-12-06	2017-09-13	17＋3 W	CRL	2017-02-28	55	/	12.11 W	Yes	1	No	No	No	No	No	No	No	Second trimester screening	/	No	No	No	No	No	No	No	1986-02-27	51	1.020	Low-risk	-0.850	Low-risk	0.260	Low-risk
2016-12-22	2017-09-29	15＋1 W	CRL	2017-03-16	56	/	12.18 W	Yes	1	No	No	No	No	No	Yes	No	No	/	No	No	No	No	No	No	No	1976-04-17	58.5	1.120	Low-risk	-0.330	Low-risk	-0.920	Low-risk
2016-12-24	2017-10-01	14＋6 W	CRL	2017-03-20	65	/	12.72 W	Yes	1	No	No	No	No	No	Yes	No	No	/	No	No	No	No	No	No	No	1982-04-17	57	-0.310	Low-risk	0.430	Low-risk	0.780	Low-risk
2016-12-04	2017-09-11	17＋5 W	CRL	2017-03-01	61	/	12.5 W	Yes	1	No	No	No	No	No	Yes	No	No	/	No	No	No	No	No	No	No	1981-10-14	59	-0.160	Low-risk	0.580	Low-risk	0.450	Low-risk
2016-12-23	2017-09-30	15 W	CRL	2017-03-22	61	/	12.5 W	Yes	1	No	No	No	No	No	No	No	No	/	No	No	No	No	No	Yes	No	1982-12-31	56	-0.080	Low-risk	-0.540	Low-risk	0.160	Low-risk
2016-10-27	2017-08-03	23＋1 W	BPD	2017-02-24	40	39	17.98 W	Yes	2	No	No	No	No	No	No	Yes	No	/	No	No	No	No	No	No	No	1984-09-17	75	0.310	Low-risk	0.150	Low-risk	-0.750	Low-risk
2016-12-05	2017-09-12	17＋4 W	/	/	/	/	/	Yes	1	No	No	No	No	No	No	No	/	/	No	No	No	No	No	No	No	1984-09-26	47	-1.030	Low-risk	-2.030	Low-risk	-0.870	Low-risk
2016-12-10	2017-09-17	/	CRL	2017-03-02	55	50	12.11 W	Yes	2	No	No	No	No	No	No	No	No	/	No	No	No	No	No	No	No	1984-10-24	72	-0.150	Low-risk	-0.280	Low-risk	0.000	Low-risk
2016-11-18	2017-08-25	20 W	BPD	2017-03-24	39	/	17.67 W	Yes	1	No	No	No	No	No	No	No	Second trimester screening	/	No	No	No	No	No	No	No	1986-08-01	66.8	-0.170	Low-risk	-0.780	Low-risk	0.000	Low-risk
2016-11-23	2017-08-30	19＋2 W	/	/	/	/	/	Yes	1	No	No	No	No	No	No	No	/	/	No	No	No	No	No	No	No	1987-09-22	53	-0.590	Low-risk	-0.880	Low-risk	-1.720	Low-risk
2016-11-30	2017-09-06	18＋2 W	CRL	2017-02-23	59	/	12.37 W	Yes	1	No	No	No	No	No	No	No	Second trimester screening	/	No	No	No	No	No	No	No	1983-07-31	60	-0.510	Low-risk	0.400	Low-risk	-0.070	Low-risk
2016-12-04	2017-09-11	17＋ W	BPD	2017-03-27	31	/	15.29 W	Yes	1	No	No	No	No	No	No	No	Second trimester screening	/	No	No	No	No	No	No	No	1982-08-22	58	-0.640	Low-risk	-1.130	Low-risk	-0.540	Low-risk
2016-12-03	2017-09-10	17＋6 W	CRL	2017-03-06	80	/	13.34 W	Yes	/	No	No	No	No	No	Yes	No	No	/	No	No	No	No	No	No	Yes	1980-11-18	55.3	0.470	Low-risk	-1.070	Low-risk	-1.710	Low-risk
2016-11-10	2017-08-17	21＋1 W	BPD	2017-04-06	50	/	21.19 W	Yes	/	No	No	No	No	No	Yes	No	No	/	No	No	No	No	No	No	No	1980-08-29	56	-1.340	Low-risk	-0.590	Low-risk	-1.900	Low-risk
2016-12-10	2017-09-17	15+4 W	CRL	2017-03-17	63	/	12.61 W	Yes	1	No	No	No	No	No	Yes	No	No	/	No	No	No	No	No	No	No	1981-11-14	51	-0.910	Low-risk	-0.440	Low-risk	-0.850	Low-risk
2016-11-26	2017-09-02	18＋6 W	BPD	2017-03-14	30	/	15 W	Yes	1	No	No	No	No	No	No	Yes	No	/	No	No	No	No	No	No	No	1984-05-06	58	-0.940	Low-risk	-1.880	Low-risk	-2.020	Low-risk
2016-12-22	2017-09-29	15+1 W	BPD	2017-03-23	24	/	13.32 W	Yes	1	No	No	No	No	No	Yes	No	No	/	No	No	No	No	No	No	No	1981-10-27	50.5	-0.350	Low-risk	-1.420	Low-risk	-0.190	Low-risk
2016-12-29	2017-10-06	14＋1 W	CRL	2017-04-06	82	/	13.39 W	Yes	1	No	No	No	No	No	Yes	No	No	/	No	No	No	No	No	No	No	1981-08-23	70	-0.160	Low-risk	-0.780	Low-risk	-0.170	Low-risk
2016-11-30	2017-09-06	17＋3 W	BPD	2017-03-29	36	36	16.76 W	No	2	No	No	No	No	No	No	No	No	/	No	No	No	No	No	No	No	1985-08-09	60	0.480	Low-risk	0.470	Low-risk	-0.730	Low-risk
2016-12-20	2017-09-27	15＋4 W	CRL	2017-03-16	70	/	12.97 W	Yes	1	No	No	No	No	No	Yes	No	No	/	No	No	No	No	No	No	No	1978-10-11	56	-0.070	Low-risk	-0.220	Low-risk	0.870	Low-risk
2016-12-03	2017-09-10	18 W	CRL	2017-03-03	59	/	12.37 W	Yes	/	No	No	No	No	No	Yes	No	No	/	No	No	No	No	No	No	No	1981-10-20	60	1.400	Low-risk	-0.340	Low-risk	-0.280	Low-risk
2016-12-08	2017-09-15	17＋2 W	CRL	2017-03-10	66	/	12.77 W	Yes	1	No	No	No	No	No	No	No	No	/	No	No	No	No	No	Yes	No	1987-12-29	47	0.980	Low-risk	1.710	Low-risk	0.730	Low-risk
2016-12-20	2017-09-27	14+1 W	CRL	2017-03-20	57	/	12.24 W	Yes	1	No	No	No	No	No	No	No	No	/	No	No	No	No	No	Yes	No	1983-10-13	58	-0.340	Low-risk	-0.310	Low-risk	-2.670	Low-risk
2016-12-02	2017-09-09	17＋1 W	CRL	2017-02-27	52	/	11.89 W	Yes	1	No	No	No	No	No	No	Yes	No	/	No	No	No	No	No	No	No	1990-05-27	54	-0.610	Low-risk	0.950	Low-risk	-0.200	Low-risk
2016-12-19	2017-09-26	15＋5 W	CRL	2017-03-15	64	/	12.67 W	No	1	No	No	No	No	No	Yes	No	No	/	No	No	No	No	No	No	No	1978-03-23	63.5	-1.250	Low-risk	-0.110	Low-risk	-0.300	Low-risk
2017-01-08	2017-10-15	12＋6 W	CRL	2017-04-03	59	/	12.37 W	Yes	1	No	No	No	No	No	No	No	No	/	No	No	No	No	No	No	Yes	1986-09-13	67.7	-0.080	Low-risk	-1.440	Low-risk	-0.040	Low-risk
2016-11-24	2017-08-31	19＋2 W	CRL	2017-02-24	72	/	13.06 W	Yes	1	No	No	No	No	No	No	Yes	No	/	No	No	No	No	No	No	No	1986-12-02	70	-0.330	Low-risk	-0.530	Low-risk	-0.620	Low-risk
2016-12-14	2017-09-21	16＋3 W	/	/	/	/	/	Yes	/	No	No	No	No	No	Yes	No	No	/	No	No	No	No	No	No	No	1978-01-04	50	-1.060	Low-risk	0.190	Low-risk	-1.160	Low-risk
2016-12-25	2017-10-02	14＋6 W	CRL	2017-03-22	67	/	12.83 W	Yes	1	No	No	No	No	No	Yes	No	No	/	No	No	No	No	No	No	No	1979-06-08	55	-0.680	Low-risk	-0.590	Low-risk	-0.740	Low-risk
2016-12-18	2017-09-25	15＋6 W	CRL	2017-03-20	62	/	12.56 W	Yes	1	No	No	No	No	No	Yes	No	No	/	No	No	No	No	No	No	No	1982-08-06	68	0.200	Low-risk	-0.160	Low-risk	-1.900	Low-risk
2016-11-25	2017-09-01	19＋1 W	CRL	2017-02-20	64	/	12.67 W	Yes	1	No	No	No	No	No	Yes	No	No	/	No	No	No	No	No	No	No	1978-10-10	58.5	0.360	Low-risk	-1.030	Low-risk	0.250	Low-risk
2016-12-17	2017-09-24	16 W	CRL	2017-03-10	60	/	12.44 W	Yes	/	No	No	No	No	No	No	No	No	/	No	No	No	No	No	Yes	No	1988-01-06	60	0.410	Low-risk	0.550	Low-risk	-1.150	Low-risk
2016-12-14	2017-09-21	16＋3 W	CRL	2017-03-10	52	/	11.89 W	Yes	/	No	No	No	No	No	No	No	No	/	No	No	No	No	No	Yes	No	1983-09-11	59.5	-0.070	Low-risk	-0.270	Low-risk	-0.750	Low-risk
2016-12-03	2017-09-10	14+6 W	CRL	2017-02-20	50	/	11.74 W	No	1	No	No	No	No	No	Yes	No	No	/	No	No	No	No	No	No	No	1980-06-03	54	-0.250	Low-risk	-1.020	Low-risk	-0.790	Low-risk
2016-10-16	2017-07-23	24＋6 W	BPD	2017-03-21	56	/	23.23 W	Yes	1	No	No	No	No	No	No	No	No	/	No	Yes	No	No	No	No	No	1991-10-05	58	1.100	Low-risk	-0.920	Low-risk	1.100	Low-risk
2016-12-26	2017-10-03	14＋5 W	/	/	/	/	/	Yes	1	No	No	No	No	No	Yes	No	No	/	No	No	No	No	No	No	No	1978-08-01	53.5	1.640	Low-risk	-0.130	Low-risk	0.380	Low-risk
2016-12-10	2017-09-17	17 W	/	/	/	/	/	Yes	1	No	No	No	No	No	Yes	No	No	/	No	No	No	No	No	No	No	1980-05-14	65	-0.560	Low-risk	-1.350	Low-risk	-1.010	Low-risk
2016-11-28	2017-09-04	15＋3 W	CRL	2017-02-22	62	/	12.56 W	No	1	No	No	No	No	No	Yes	No	No	/	No	No	No	No	No	No	No	1981-10-09	56	-1.720	Low-risk	-0.010	Low-risk	1.400	Low-risk
2016-11-01	2017-08-08	22＋4 W	BPD	2017-02-10	28	/	14.43 W	Yes	/	No	No	No	No	No	No	Yes	No	/	No	No	No	No	No	No	No	1989-02-23	64	-0.860	Low-risk	1.060	Low-risk	0.200	Low-risk
2016-12-14	2017-09-21	16＋3 W	CRL	2017-03-10	57	/	12.24 W	No	1	No	No	No	No	No	Yes	No	No	/	No	No	No	No	No	No	No	1972-01-21	62	-0.240	Low-risk	0.060	Low-risk	-1.290	Low-risk
2016-12-04	2017-09-11	17＋6 W	CRL	2017-03-02	69	/	12.92 W	Yes	/	No	No	No	No	No	Yes	No	No	/	No	No	No	No	No	No	No	1980-02-01	60	0.000	Low-risk	-0.160	Low-risk	-0.410	Low-risk
2016-12-21	2017-09-28	15＋3 W	/	/	/	/	/	Yes	1	No	No	No	No	No	Yes	No	No	/	No	No	No	No	No	No	No	1979-06-09	47.5	-0.780	Low-risk	-0.310	Low-risk	-1.100	Low-risk
2016-12-03	2017-09-10	18 W	CRL	2017-02-28	56	/	12.18 W	Yes	1	No	No	No	No	No	No	No	No	/	No	No	No	No	No	No	No	1985-10-05	42	0.740	Low-risk	-0.020	Low-risk	0.050	Low-risk
2016-11-21	2017-08-28	19＋5 W	CRL	2017-02-22	77	/	13.24 W	Yes	1	No	No	No	No	No	No	No	No	/	No	No	No	No	No	No	No	1984-07-13	65	-0.160	Low-risk	0.540	Low-risk	-0.570	Low-risk
2016-12-01	2017-09-08	18＋2 W	CRL	2017-02-27	65	/	12.72 W	Yes	1	No	No	No	No	No	No	No	No	/	No	No	No	No	No	No	No	1984-08-07	65.1	-0.040	Low-risk	-1.550	Low-risk	0.960	Low-risk
2016-12-29	2017-10-06	14＋2 W	CRL	2017-03-17	50	/	11.74 W	Yes	1	No	No	No	No	No	Yes	No	No	/	No	No	No	No	No	No	No	1978-02-12	67	0.590	Low-risk	-0.060	Low-risk	-0.450	Low-risk
2016-12-15	2017-09-22	16＋2 W	/	/	/	/	/	Yes	1	No	No	No	No	No	Yes	No	No	/	No	No	No	No	No	No	No	1983-03-08	56	-0.630	Low-risk	-0.990	Low-risk	-1.440	Low-risk
2016-12-07	2017-09-14	17＋3 W	CRL	2017-03-03	49	/	11.66 W	Yes	1	No	No	No	No	No	No	No	No	/	No	No	No	No	No	Yes	No	1987-11-05	63	-0.020	Low-risk	-0.300	Low-risk	-0.670	Low-risk
2016-12-01	2017-09-08	18＋2 W	/	/	/	/	/	Yes	1	No	No	No	No	No	Yes	No	No	/	No	No	No	No	No	No	No	1980-12-13	50	0.650	Low-risk	0.880	Low-risk	0.610	Low-risk
2016-12-02	2017-09-09	18＋1 W	BPD	2017-03-21	34	/	16.16 W	Yes	1	No	No	No	No	No	No	No	No	/	No	No	No	No	No	No	No	1989-05-29	57	-0.280	Low-risk	0.250	Low-risk	0.050	Low-risk
2016-10-01	2017-07-08	27 W	BPD	2017-03-10	50	/	21.19 W	Yes	1	No	No	No	No	No	No	Yes	No	/	No	Yes	No	No	No	No	No	1987-08-27	65.2	-0.200	Low-risk	-0.040	Low-risk	1.880	Low-risk
2016-12-03	2017-09-10	18 W	BPD	2017-03-03	16.9	/	11.44 W	Yes	1	No	No	No	No	No	No	Yes	No	/	No	No	No	No	No	No	No	1986-12-18	57	-1.300	Low-risk	-0.640	Low-risk	-1.750	Low-risk
2016-11-19	2017-08-26	20 W	CRL	2017-02-15	58	/	12.31 W	Yes	1	No	No	No	No	No	No	Yes	No	/	No	No	No	No	No	No	No	1989-10-07	63	0.270	Low-risk	0.100	Low-risk	1.010	Low-risk
2016-12-08	2017-09-15	17＋2 W	BPD	2017-03-24	30	/	15 W	Yes	1	No	No	No	No	No	No	No	No	/	No	No	No	No	No	No	No	1989-01-05	78	-1.900	Low-risk	-0.890	Low-risk	0.490	Low-risk
2016-12-02	2017-09-09	18＋1 W	CRL	2017-02-28	60	/	12.44 W	Yes	1	No	No	No	No	No	No	Yes	No	/	No	No	No	No	No	No	No	1991-02-01	52.8	-0.180	Low-risk	-0.300	Low-risk	0.410	Low-risk
2016-12-02	2017-09-09	18＋1 W	BPD	2017-03-27	37	/	17.06 W	Yes	1	No	No	No	No	No	No	Yes	No	/	No	No	No	No	No	No	No	1984-07-05	60	0.690	Low-risk	-0.010	Low-risk	0.040	Low-risk
2016-12-23	2017-09-30	15＋1 W	/	/	/	/	/	Yes	/	No	No	No	No	No	Yes	No	No	/	No	No	No	No	No	No	No	1982-03-30	62	0.600	Low-risk	0.080	Low-risk	-1.260	Low-risk
2016-12-10	2017-09-17	17＋3 W	/	/	/	/	/	No	/	No	No	No	No	No	Yes	No	No	/	No	No	No	No	No	No	No	1981-05-21	49	1.380	Low-risk	0.670	Low-risk	0.720	Low-risk
2016-11-30	2017-09-06	16＋3 W	BPD	2017-02-28	23.2	21.6	13.1 W	No	2	No	No	No	No	No	Yes	No	No	/	No	No	No	No	No	No	No	1982-08-17	51	0.730	Low-risk	1.400	Low-risk	0.360	Low-risk
2016-12-09	2017-09-16	17＋4 W	/	/	/	/	/	No	1	No	No	No	No	No	Yes	No	No	/	No	No	No	No	No	No	No	1975-02-20	68	0.840	Low-risk	0.620	Low-risk	0.410	Low-risk
2016-12-10	2017-09-17	17＋3 W	/	/	/	/	/	Yes	1	No	No	No	No	No	Yes	No	No	/	No	No	No	No	No	No	No	1983-10-31	76	1.370	Low-risk	0.970	Low-risk	0.420	Low-risk
2016-12-14	2017-09-21	12+3 W	CRL	2017-03-13	66	/	12.77 W	Yes	1	No	No	No	No	No	Yes	No	No	/	No	No	No	No	No	No	No	1980-10-27	50.5	1.200	Low-risk	0.690	Low-risk	0.880	Low-risk
2016-11-29	2017-09-05	18 W	CRL	2017-03-01	60	/	12.44 W	Yes	1	No	No	No	No	No	No	No	Second trimester screening	/	No	No	No	No	No	No	No	1987-06-18	49.7	0.740	Low-risk	0.980	Low-risk	0.890	Low-risk
2016-12-16	2017-09-23	16＋4 W	/	/	/	/	/	Yes	1	No	No	No	No	No	Yes	No	No	/	No	No	No	No	No	No	No	1981-06-13	41	0.540	Low-risk	0.510	Low-risk	0.780	Low-risk
2016-12-20	2017-09-27	16 W	BPD	2017-03-23	23	/	13.05 W	Yes	1	No	No	No	No	No	Yes	No	No	/	No	No	No	No	No	No	No	1981-08-21	52	0.730	Low-risk	0.640	Low-risk	0.480	Low-risk
2016-10-15	2017-07-22	25＋3 W	BPD	2017-04-07	67	/	27.17 W	Yes	1	No	No	No	No	No	No	No	No	/	No	Yes	No	No	No	No	No	1983-04-14	78	1.100	Low-risk	0.810	Low-risk	1.130	Low-risk
2016-12-19	2017-09-26	16+1 W	CRL	2017-03-15	61	/	12.5 W	Yes	1	No	No	No	No	No	Yes	No	No	/	No	No	No	No	No	No	No	1982-04-01	52.5	0.560	Low-risk	0.460	Low-risk	0.470	Low-risk
2016-12-20	2017-09-27	16 W	CRL	2017-03-15	57	/	12.24 W	Yes	1	No	No	No	No	No	Yes	No	No	/	No	No	No	No	No	No	No	1976-01-25	53.5	0.610	Low-risk	0.420	Low-risk	0.370	Low-risk
2016-11-28	2017-09-04	18+ W	BPD	2017-04-08	41	40	18.29 W	Yes	2	No	No	No	No	No	No	No	No	/	No	No	No	No	No	No	No	1991-10-04	91	1.600	Low-risk	0.500	Low-risk	1.090	Low-risk
2016-12-10	2017-09-17	17＋3 W	CRL	2017-03-07	58	/	12.31 W	Yes	1	No	No	No	No	No	Yes	No	No	/	No	No	No	No	No	No	No	1981-10-03	57.5	0.910	Low-risk	1.010	Low-risk	0.370	Low-risk
2016-12-25	2017-10-02	15+2 W	CRL	2017-03-25	72	/	13.06 W	Yes	1	No	No	No	No	No	Yes	No	No	/	No	No	No	No	No	No	No	1982-02-19	59	0.500	Low-risk	0.740	Low-risk	0.880	Low-risk
2016-12-09	2017-09-16	17＋4 W	/	/	/	/	/	Yes	1	No	No	No	No	No	Yes	No	No	/	No	No	No	No	No	No	No	1980-06-05	59	0.540	Low-risk	0.380	Low-risk	0.260	Low-risk
2016-11-21	2017-08-28	/	CRL	2017-02-13	63	/	12.61 W	Yes	1	No	No	No	No	No	No	Yes	No	/	No	No	No	No	No	No	No	1985-11-17	57.5	2.420	Low-risk	0.780	Low-risk	0.370	Low-risk
2016-12-24	2017-10-01	15＋3 W	/	/	/	/	/	Yes	1	No	No	No	No	No	Yes	No	No	/	No	No	No	No	No	No	No	1980-06-08	53	1.360	Low-risk	2.130	Low-risk	1.090	Low-risk
2016-12-09	2017-09-16	17＋4 W	/	/	/	/	/	Yes	1	No	No	No	No	No	Yes	No	No	/	No	No	No	No	No	No	No	1982-09-10	50	1.990	Low-risk	0.790	Low-risk	0.770	Low-risk
2016-12-29	2017-10-06	14+5 W	CRL	2017-03-24	65	/	12.72 W	Yes	1	No	No	No	No	No	Yes	No	No	/	No	No	No	No	No	No	No	1975-12-29	48	0.590	Low-risk	1.100	Low-risk	0.890	Low-risk
2016-12-15	2017-09-22	16＋5 W	/	/	/	/	/	Yes	1	No	No	No	No	No	Yes	No	No	/	No	No	No	No	No	No	No	1982-06-10	72	0.850	Low-risk	0.580	Low-risk	0.880	Low-risk
2016-12-27	2017-10-04	15 W	/	/	/	/	/	Yes	1	No	No	No	No	No	Yes	No	No	/	No	No	No	No	No	No	No	1982-12-31	65	0.770	Low-risk	0.670	Low-risk	0.590	Low-risk
2016-10-12	2017-07-19	25＋6 W	BPD	2017-03-22	57	/	23.57 W	Yes	1	No	No	No	No	No	No	No	No	/	No	Yes	No	No	No	No	No	1987-08-05	70	0.580	Low-risk	1.280	Low-risk	0.760	Low-risk
2016-12-02	2017-09-09	18＋4 W	BPD	2017-03-22	30	/	15 W	Yes	1	No	No	No	No	No	No	No	No	/	No	No	No	No	No	No	No	1988-07-12	46.9	0.870	Low-risk	0.300	Low-risk	0.460	Low-risk
2016-10-10	2017-07-17	26＋1 W	BPD	2017-03-27	58	/	23.92 W	Yes	1	No	No	No	No	No	No	No	No	/	No	Yes	No	No	Yes	No	No	1988-12-11	64.6	1.330	Low-risk	0.830	Low-risk	0.480	Low-risk
2016-11-15	2017-08-22	21 W	CRL	2017-02-10	59	/	12.37 W	Yes	1	No	No	No	No	No	No	No	No	/	No	No	No	No	No	Yes	No	1990-05-06	45.5	0.650	Low-risk	1.060	Low-risk	0.700	Low-risk
2016-11-20	2017-08-27	20＋2 W	/	/	/	/	/	Yes	1	No	No	No	No	No	No	Yes	No	/	No	No	No	No	No	No	No	1993-07-06	55	1.230	Low-risk	0.650	Low-risk	0.910	Low-risk
2016-10-20	2017-07-27	24+5 W	BPD	2017-04-10	64	/	26.07 W	Yes	1	No	No	No	No	No	No	No	No	/	No	No	Yes	No	No	No	No	1991-09-18	67	1.010	Low-risk	0.680	Low-risk	0.370	Low-risk
2016-11-29	2017-09-05	19 W	CRL	2017-02-27	69	/	12.92 W	Yes	1	No	No	No	No	No	No	No	No	/	No	No	No	No	No	Yes	No	1984-10-25	73.5	0.810	Low-risk	0.520	Low-risk	0.800	Low-risk
2016-11-30	2017-09-06	18＋6 W	CRL	2017-02-22	55	/	12.11 W	Yes	1	No	No	No	No	No	No	Yes	No	/	No	No	No	No	No	No	No	1983-11-22	58	1.190	Low-risk	0.960	Low-risk	1.080	Low-risk
2016-11-18	2017-08-25	20＋4 W	CRL	2017-02-13	66	/	12.77 W	Yes	1	No	No	No	No	No	No	Yes	No	/	No	No	No	No	No	No	No	1988-02-25	47.2	0.600	Low-risk	0.630	Low-risk	0.700	Low-risk
2016-12-20	2017-09-27	16 W	CRL	2017-03-17	63	/	12.61 W	No	1	No	No	No	No	No	Yes	No	No	/	No	No	No	No	No	No	No	1981-03-23	64.1	1.210	Low-risk	1.170	Low-risk	0.800	Low-risk
2016-12-16	2017-09-23	16＋1 W	/	/	/	/	/	Yes	1	No	No	No	No	No	No	No	/	/	No	No	No	No	No	No	No	1989-01-29	60	0.500	Low-risk	0.830	Low-risk	0.740	Low-risk
2016-12-25	2017-10-02	15＋3 W	/	/	/	/	/	Yes	1	No	No	No	No	No	Yes	No	No	/	No	No	No	No	No	No	No	1976-10-30	68.8	0.400	Low-risk	0.670	Low-risk	1.030	Low-risk
2016-11-13	2017-08-20	21＋3 W	/	/	/	/	/	Yes	1	No	No	No	No	No	Yes	No	No	/	No	No	No	No	No	No	No	1985-02-24	59	0.450	Low-risk	0.380	Low-risk	0.360	Low-risk
2016-12-03	2017-09-10	15+4 W	CRL	2017-03-01	63	/	12.61 W	No	1	No	No	No	No	No	Yes	No	No	/	No	No	No	No	No	No	No	1982-09-25	58.5	0.590	Low-risk	0.520	Low-risk	1.180	Low-risk
2016-12-31	2017-10-08	14＋4 W	CRL	2017-03-28	66	/	12.77 W	Yes	1	No	No	No	No	No	Yes	No	No	/	No	No	No	No	No	No	No	1979-11-25	60.5	1.340	Low-risk	0.700	Low-risk	0.710	Low-risk
2016-12-12	2017-09-19	17＋2 W	CRL	2017-03-08	59	/	12.37 W	Yes	1	No	No	No	No	No	Yes	No	No	/	No	No	No	No	No	No	No	1979-01-24	63.5	0.880	Low-risk	0.930	Low-risk	0.760	Low-risk
2016-12-05	2017-09-12	18＋2 W	/	/	/	/	/	Yes	1	No	No	No	No	No	No	Yes	No	/	No	No	No	No	No	No	No	1988-06-10	56	0.450	Low-risk	0.600	Low-risk	0.710	Low-risk
2016-11-08	2017-08-15	22＋1 W	BPD	2017-04-09	48	/	20.53 W	Yes	1	No	No	No	No	No	No	Yes	No	/	No	Yes	No	No	No	No	No	1995-01-01	74	1.430	Low-risk	1.170	Low-risk	1.000	Low-risk
2016-12-22	2017-09-29	15＋6 W	CRL	2017-03-20	57	/	12.24 W	Yes	1	No	No	No	No	No	Yes	No	No	/	No	No	No	No	No	No	No	1981-01-07	69	0.540	Low-risk	0.350	Low-risk	0.500	Low-risk
2016-12-12	2017-09-19	17＋2 W	/	/	/	/	/	Yes	1	No	No	No	No	No	Yes	No	No	/	No	No	No	No	No	No	No	1981-07-17	66	0.430	Low-risk	0.750	Low-risk	0.320	Low-risk
2016-12-19	2017-09-26	16＋2 W	/	/	/	/	/	Yes	1	No	No	No	No	No	Yes	No	No	/	No	No	No	No	No	No	No	1982-10-31	61	0.800	Low-risk	0.680	Low-risk	0.470	Low-risk
2016-12-27	2017-10-04	15＋1 W	CRL	2017-03-23	60	/	12.44 W	Yes	1	No	No	No	No	No	Yes	No	No	/	No	No	No	No	No	No	No	1980-10-31	67	1.470	Low-risk	0.670	Low-risk	0.380	Low-risk
2016-12-02	2017-09-09	18＋5 W	/	/	/	/	/	Yes	1	No	No	No	No	No	No	Yes	No	/	No	No	No	No	No	No	No	1987-10-19	55	0.440	Low-risk	0.460	Low-risk	0.420	Low-risk
2016-12-02	2017-09-09	16＋5 W	BPD	2017-03-28	37	37	17.06 W	Yes	2	No	No	No	No	No	No	No	No	/	No	No	No	No	No	No	No	1986-12-01	51	1.070	Low-risk	0.660	Low-risk	1.050	Low-risk
2016-10-12	2017-07-19	26 W	BPD	2017-03-30	59	/	24.27 W	Yes	1	No	No	No	No	No	No	No	No	/	No	Yes	No	No	No	No	No	1990-08-18	56	1.040	Low-risk	0.710	Low-risk	0.510	Low-risk
2016-11-04	2017-08-11	22＋1 W	CRL	2017-02-08	66	/	12.77 W	Yes	1	No	No	No	No	No	No	Yes	No	/	No	No	No	No	No	No	No	1988-03-27	64	0.520	Low-risk	1.210	Low-risk	0.730	Low-risk
2016-12-25	2017-10-02	15＋3 W	CRL	2017-03-16	61	/	12.5 W	Yes	1	No	No	No	No	No	Yes	No	No	/	No	No	No	No	No	No	No	1977-05-08	56	1.260	Low-risk	1.080	Low-risk	0.720	Low-risk
2016-10-24	2017-07-31	24＋2 W	BPD	2017-03-31	59	/	24.27 W	Yes	1	No	No	No	No	No	No	No	No	/	No	Yes	No	No	No	No	No	1990-12-30	63	0.820	Low-risk	1.840	Low-risk	1.480	Low-risk
2016-10-29	2017-08-05	23＋4 W	BPD	2017-04-11	57	/	23.57 W	Yes	1	No	No	No	No	No	No	No	No	/	No	Yes	No	No	No	No	No	1985-12-12	70	0.910	Low-risk	1.800	Low-risk	2.080	Low-risk
2016-11-28	2017-09-04	19＋2 W	/	/	/	/	/	Yes	1	No	No	No	No	No	No	No	/	/	No	No	No	No	No	No	No	1986-06-06	53	0.740	Low-risk	0.550	Low-risk	0.380	Low-risk
2016-11-13	2017-08-20	21＋3 W	/	/	/	/	/	Yes	1	No	No	No	No	No	No	No	/	/	No	No	No	No	No	No	No	1987-01-14	57	1.010	Low-risk	0.480	Low-risk	0.760	Low-risk
2016-12-12	2017-09-19	17＋2 W	/	/	/	/	/	Yes	1	No	No	No	No	No	Yes	No	No	/	No	No	No	No	No	No	No	1982-03-02	61	0.430	Low-risk	0.570	Low-risk	0.570	Low-risk
2016-11-16	2017-08-23	21 W	CRL	2017-02-13	59	/	12.37 W	Yes	1	No	No	No	No	No	No	Yes	No	/	No	No	No	No	No	No	No	1986-01-01	57.8	0.700	Low-risk	0.570	Low-risk	0.590	Low-risk
2016-12-07	2017-09-14	18 W	CRL	2017-03-01	55	/	12.11 W	Yes	1	No	No	No	No	No	No	No	Second trimester screening	/	No	No	No	No	No	No	No	1987-10-21	74	0.670	Low-risk	0.640	Low-risk	0.440	Low-risk
2016-12-05	2017-09-12	18＋2 W	/	/	/	/	/	Yes	1	No	No	No	No	No	Yes	No	No	/	No	No	No	No	No	No	No	1980-10-06	75.3	1.510	Low-risk	0.850	Low-risk	0.830	Low-risk
2016-12-05	2017-09-12	18＋2 W	BPD	2017-03-29	37	/	17.06 W	Yes	1	No	No	No	No	No	No	Yes	No	/	No	No	No	No	No	No	No	1986-09-10	82.2	1.730	Low-risk	1.200	Low-risk	0.420	Low-risk
2016-11-19	2017-08-26	20＋4 W	BPD	2017-03-24	39	/	17.67 W	Yes	1	No	No	No	No	No	No	No	Second trimester screening	/	No	No	No	No	No	No	No	1990-05-13	53	2.050	Low-risk	0.360	Low-risk	0.380	Low-risk
2016-12-02	2017-09-09	18＋5 W	/	/	/	/	/	Yes	1	No	No	No	No	No	No	No	/	/	No	No	No	No	No	No	No	1985-02-14	59	1.470	Low-risk	1.170	Low-risk	0.770	Low-risk
2016-11-18	2017-08-25	20＋1 W	CRL	2017-02-10	50	/	11.74 W	Yes	1	No	No	No	No	No	No	Yes	No	/	No	No	No	No	No	No	No	1988-01-20	55.4	0.470	Low-risk	0.380	Low-risk	0.280	Low-risk
2016-12-03	2017-09-10	16＋5 W	CRL	2017-03-03	60	61	12.44 W	Yes	/	No	No	No	No	No	No	No	No	/	No	No	No	No	No	No	No	1983-07-28	56	0.530	Low-risk	0.740	Low-risk	0.480	Low-risk
2016-11-13	2017-08-20	21＋3 W	CRL	2017-02-09	68	/	12.87 W	Yes	1	No	No	No	No	No	No	Yes	No	/	No	No	No	No	No	No	No	1987-09-06	68.8	1.490	Low-risk	1.130	Low-risk	0.820	Low-risk
2016-11-10	2017-08-17	21＋6 W	BPD	2017-04-10	53	/	22.2 W	Yes	1	No	No	No	No	No	No	No	No	/	No	Yes	No	No	No	No	No	1982-08-13	60.5	1.400	Low-risk	0.580	Low-risk	0.710	Low-risk
2016-11-10	2017-08-17	21＋6 W	BPD	2017-04-07	55	/	22.88 W	Yes	1	No	No	No	No	No	No	No	No	/	No	Yes	No	No	No	No	No	1987-07-20	56.7	1.790	Low-risk	1.120	Low-risk	0.530	Low-risk
2016-10-15	2017-07-22	25＋4 W	CRL	2017-01-09	68	/	12.87 W	Yes	1	No	No	No	No	No	No	Yes	No	/	No	No	No	No	No	No	No	1987-01-07	50.5	1.240	Low-risk	0.610	Low-risk	0.520	Low-risk
2016-10-30	2017-08-06	/	/	/	/	/	/	Yes	1	No	No	No	No	No	No	No	No	/	No	Yes	No	No	No	No	No	1986-05-03	86	0.760	Low-risk	0.580	Low-risk	0.430	Low-risk
2016-12-05	2017-09-12	18＋2 W	CRL	2017-03-02	62	/	12.56 W	No	1	No	No	No	No	No	Yes	No	No	/	No	No	No	No	No	No	No	1981-10-03	45	0.520	Low-risk	0.330	Low-risk	0.510	Low-risk
2016-12-24	2017-10-01	15＋4 W	CRL	2017-02-09	68	/	12.87 W	Yes	1	No	No	No	No	No	Yes	No	No	/	No	No	No	No	No	No	No	1982-10-03	52.5	0.950	Low-risk	0.430	Low-risk	0.660	Low-risk
2016-11-17	2017-08-24	20＋6 W	CRL	2017-02-10	52	/	11.89 W	Yes	1	No	No	No	No	No	No	Yes	No	/	No	No	No	No	No	No	No	1989-10-10	66	0.310	Low-risk	0.470	Low-risk	0.620	Low-risk
2016-12-30	2017-10-07	12＋1 W	CRL	2017-03-21	49	/	11.66 W	Yes	1	No	No	No	No	No	Yes	No	No	/	No	No	No	No	No	No	No	1975-08-08	58	0.460	Low-risk	1.130	Low-risk	0.580	Low-risk
2016-11-17	2017-08-24	20＋6 W	CRL	2017-02-10	60	/	12.44 W	Yes	1	No	No	No	No	No	No	Yes	No	/	No	No	No	No	No	No	No	1986-02-05	56	1.420	Low-risk	0.490	Low-risk	0.470	Low-risk
2016-12-20	2017-09-27	16＋2 W	/	/	/	/	/	Yes	1	No	No	No	No	No	Yes	No	No	/	No	No	No	No	No	No	No	1976-04-30	57	0.450	Low-risk	0.430	Low-risk	0.310	Low-risk
2016-12-16	2017-09-23	16＋6 W	CRL	2017-03-07	52	/	11.89 W	Yes	/	No	No	No	No	No	Yes	No	No	/	No	No	No	No	No	No	No	1982-07-17	61.6	0.960	Low-risk	0.750	Low-risk	0.810	Low-risk
2016-12-11	2017-09-18	17＋4 W	CRL	2017-03-08	61	/	12.5 W	Yes	/	No	No	No	No	No	No	No	No	/	No	No	No	No	No	Yes	No	1989-09-11	65	1.430	Low-risk	0.380	Low-risk	0.990	Low-risk
2016-12-10	2017-09-17	15+3 W	CRL	2017-03-17	52	/	11.89 W	Yes	1	No	No	No	No	No	Yes	No	No	/	No	No	No	No	No	No	No	1979-07-08	52	1.260	Low-risk	0.610	Low-risk	1.020	Low-risk
2016-12-15	2017-09-22	17 W	/	/	/	/	/	Yes	1	No	No	No	No	No	No	No	No	/	No	No	No	No	No	Yes	No	1985-11-10	63	0.630	Low-risk	1.310	Low-risk	1.600	Low-risk
2016-12-20	2017-09-27	16＋2 W	CRL	2017-03-14	47	/	11.5 W	Yes	/	No	No	No	No	No	Yes	No	No	/	No	No	No	No	No	No	No	1981-09-15	49	0.790	Low-risk	2.430	Low-risk	1.380	Low-risk
2016-12-16	2017-09-23	16+6 W	CRL	2017-03-06	49	/	11.66 W	Yes	1	No	No	No	No	No	No	No	No	/	No	No	No	No	No	Yes	No	1990-12-08	60	0.630	Low-risk	0.830	Low-risk	1.940	Low-risk
2016-12-21	2017-09-28	16+1 W	CRL	2017-03-08	45	/	11.33 W	Yes	1	No	No	No	No	No	No	No	No	/	No	No	No	No	No	Yes	No	1982-10-01	73	0.360	Low-risk	0.610	Low-risk	0.710	Low-risk
2017-01-04	2017-10-11	14＋1 W	CRL	2017-03-30	64	/	12.67 W	Yes	1	No	No	No	No	No	No	No	No	/	No	No	No	No	No	No	Yes	1983-03-27	70	1.210	Low-risk	1.600	Low-risk	0.760	Low-risk
2016-12-06	2017-09-13	17 W	BPD	2017-04-03	41	40	18.29 W	No	2	No	No	No	No	No	No	No	No	/	No	No	No	No	No	Yes	No	1988-07-30	64	0.620	Low-risk	0.520	Low-risk	0.420	Low-risk
2016-12-22	2017-09-29	16 W	/	/	/	/	/	Yes	1	No	No	No	No	No	Yes	No	No	/	No	No	No	No	No	No	No	1982-02-01	57	1.030	Low-risk	0.560	Low-risk	1.040	Low-risk
2016-12-20	2017-09-27	16＋2 W	CRL	2017-03-16	60	/	12.44 W	No	/	No	No	No	No	No	Yes	No	No	/	No	No	No	No	No	No	No	1982-11-03	66	0.570	Low-risk	0.750	Low-risk	1.700	Low-risk
2016-11-17	2017-08-24	21 W	CRL	2017-02-11	44	/	11.25 W	Yes	1	No	No	No	No	No	No	Yes	No	/	No	No	No	No	No	No	No	1986-11-23	90	1.040	Low-risk	0.460	Low-risk	0.430	Low-risk
2016-11-29	2017-09-05	19＋2 W	BPD	2017-04-05	44	/	19.24 W	Yes	1	No	No	No	No	No	No	No	Second trimester screening	/	No	No	No	No	No	No	No	1986-08-07	63	0.670	Low-risk	1.100	Low-risk	1.500	Low-risk
2016-11-25	2017-09-01	19＋6 W	BPD	2017-03-31	42	/	18.6 W	Yes	1	No	No	No	No	No	No	No	Second trimester screening	/	No	No	No	No	No	No	No	1984-10-31	63.5	0.620	Low-risk	0.810	Low-risk	0.440	Low-risk
2016-12-23	2017-09-30	15＋6 W	CRL	2017-03-17	34	/	10.29 W	Yes	1	No	No	No	No	No	Yes	No	No	/	No	No	No	No	No	No	No	1979-01-13	52.5	0.690	Low-risk	0.640	Low-risk	0.690	Low-risk
2016-11-28	2017-09-04	19＋3 W	BPD	2017-04-10	45	/	19.56 W	Yes	/	No	No	No	No	No	Yes	No	No	/	No	No	No	No	No	No	No	1980-07-08	63	1.570	Low-risk	0.720	Low-risk	1.570	Low-risk
2016-12-19	2017-09-26	16＋3 W	/	/	/	/	/	Yes	1	No	No	No	No	No	Yes	No	No	/	No	No	No	No	No	No	No	1981-07-20	54	1.100	Low-risk	0.570	Low-risk	0.940	Low-risk
2016-11-18	2017-08-25	20＋6 W	CRL	2017-02-14	56	/	12.18 W	Yes	/	No	No	No	No	No	No	Yes	No	/	No	No	No	No	No	No	No	1987-12-30	59	1.100	Low-risk	1.190	Low-risk	0.990	Low-risk
2016-11-27	2017-09-03	19＋4 W	BPD	2017-04-01	39	/	17.67 W	Yes	1	No	No	No	No	No	No	No	No	/	No	No	No	No	No	No	No	1986-11-28	56.6	1.090	Low-risk	1.130	Low-risk	0.510	Low-risk
2016-11-11	2017-08-18	21＋6 W	/	/	/	/	/	Yes	1	No	No	No	No	No	No	No	No	/	No	No	No	No	No	Yes	No	1990-06-20	75	0.940	Low-risk	1.640	Low-risk	0.560	Low-risk
2016-12-01	2017-09-08	19 W	BPD	2017-03-24	27	/	14.15 W	Yes	1	No	No	No	No	No	No	No	No	/	No	No	No	No	No	Yes	No	1984-04-20	55	1.680	Low-risk	0.970	Low-risk	1.500	Low-risk
2016-12-08	2017-09-15	18 W	BPD	2017-03-29	30	/	15 W	Yes	1	No	No	No	No	No	No	Yes	No	/	No	No	No	No	No	No	No	1989-02-16	53	0.670	Low-risk	1.090	Low-risk	0.850	Low-risk
2016-12-04	2017-09-11	18＋4 W	CRL	2017-02-27	63	/	12.61 W	Yes	1	No	No	No	No	No	No	No	No	/	No	No	No	No	No	Yes	No	1983-10-23	51	1.450	Low-risk	0.680	Low-risk	0.760	Low-risk
2017-01-01	2017-10-08	12＋4 W	CRL	2017-03-28	75	/	13.17 W	Yes	1	No	No	No	No	No	No	No	No	/	No	Yes	No	No	No	No	No	1984-07-05	62	0.760	Low-risk	0.460	Low-risk	1.660	Low-risk
2016-12-14	2017-09-21	17＋1 W	CRL	2017-03-10	51	/	11.82 W	Yes	1	No	No	No	No	No	Yes	No	No	/	No	No	No	No	No	No	No	1975-11-03	57.3	1.640	Low-risk	1.080	Low-risk	0.890	Low-risk
2016-11-23	2017-08-30	20＋1 W	CRL	2017-02-27	50	/	11.74 W	Yes	/	No	No	No	No	No	No	No	No	/	No	No	No	No	No	No	No	1988-08-28	60	1.040	Low-risk	0.480	Low-risk	0.590	Low-risk
2016-10-22	2017-07-29	24＋5 W	BPD	2017-03-28	55	/	22.88 W	Yes	1	No	No	No	No	No	No	No	No	/	No	No	No	No	No	No	Yes	1986-12-24	61.5	0.530	Low-risk	0.860	Low-risk	0.340	Low-risk
2016-12-16	2017-09-23	16＋6 W	BPD	2017-04-12	33	/	15.87 W	Yes	1	No	No	No	No	No	No	No	No	/	No	No	No	No	No	Yes	No	1988-08-25	58.5	1.760	Low-risk	1.480	Low-risk	0.750	Low-risk
2016-12-23	2017-09-30	15＋6 W	CRL	2017-03-21	54	/	12.04 W	Yes	1	No	No	No	No	No	No	No	No	/	No	No	No	No	No	No	Yes	1986-04-01	83	1.190	Low-risk	0.460	Low-risk	1.120	Low-risk
2016-11-04	2017-08-11	22＋5 W	CRL	2016-01-26	55	/	12.11 W	Yes	1	No	No	No	No	No	No	No	No	/	No	No	No	No	No	Yes	No	1985-04-20	50	2.080	Low-risk	1.370	Low-risk	0.850	Low-risk
2016-12-26	2017-10-03	15+3 W	CRL	2017-03-22	51	/	11.82 W	Yes	1	No	No	No	No	No	Yes	No	No	/	No	No	No	No	No	No	No	1982-09-23	51.4	1.560	Low-risk	0.480	Low-risk	0.410	Low-risk
2016-12-29	2017-10-06	15 W	CRL	2017-03-27	58	/	12.31 W	Yes	1	No	No	No	No	No	No	No	No	/	No	No	No	No	No	Yes	No	1982-12-06	48	1.570	Low-risk	0.480	Low-risk	0.590	Low-risk
2016-11-25	2017-09-01	19＋6 W	BPD	2017-03-20	38	/	17.36 W	Yes	1	No	No	No	No	No	No	Yes	No	/	No	No	No	No	No	No	No	1990-11-17	62.3	1.330	Low-risk	1.520	Low-risk	1.210	Low-risk
2016-11-20	2017-08-27	20＋4 W	/	/	/	/	/	Yes	1	No	No	No	No	No	No	Yes	No	/	No	No	No	No	No	No	No	1993-02-13	54.7	0.520	Low-risk	0.610	Low-risk	0.610	Low-risk
2016-10-30	2017-08-06	23＋4 W	BPD	2017-04-11	58	/	23.92 W	Yes	1	No	No	No	No	No	No	No	No	/	No	Yes	No	No	No	No	No	1995-03-02	55	0.690	Low-risk	0.400	Low-risk	0.380	Low-risk
2016-12-02	2017-09-09	18+6 W	BPD	2017-04-07	40	/	17.98 W	Yes	1	No	No	No	No	No	No	No	No	/	No	No	No	No	No	Yes	No	1983-12-16	70	1.890	Low-risk	0.760	Low-risk	0.540	Low-risk
2016-11-01	2017-08-08	23＋2 W	BPD	2017-04-12	58	/	23.92 W	Yes	1	No	No	No	No	No	No	No	No	/	No	Yes	No	No	No	No	No	1992-04-25	56.3	1.320	Low-risk	0.610	Low-risk	1.130	Low-risk
2016-12-15	2017-09-22	17 W	CRL	2017-03-08	66	/	12.77 W	Yes	1	No	No	No	No	No	No	No	No	/	No	No	No	No	No	Yes	No	1986-01-05	47	0.510	Low-risk	0.350	Low-risk	0.260	Low-risk
2016-12-07	2017-09-14	15＋2 W	CRL	2017-03-01	52	56	11.89 W	No	/	No	No	No	No	No	No	No	No	/	No	No	No	No	No	No	No	1987-10-05	67	-0.950	Low-risk	-0.600	Low-risk	0.530	Low-risk
2016-12-17	2017-09-24	16＋6 W	CRL	2017-03-13	57	/	12.24 W	Yes	/	No	No	No	No	No	Yes	No	No	/	No	No	No	No	No	No	No	1982-08-16	60	-0.230	Low-risk	0.240	Low-risk	0.550	Low-risk
2017-01-01	2017-10-08	12＋5 W	CRL	2017-03-29	48	/	11.58 W	Yes	1	No	No	No	No	No	No	No	No	/	No	Yes	No	No	No	No	No	1984-11-13	45	-0.950	Low-risk	-1.170	Low-risk	-0.260	Low-risk
2016-11-17	2017-08-24	21＋1 W	CRL	2017-02-13	63	/	12.61 W	Yes	1	No	No	No	No	No	No	Yes	No	/	No	No	No	No	No	No	No	1990-02-15	50	-0.850	Low-risk	-0.370	Low-risk	0.790	Low-risk
2016-12-29	2017-10-06	15＋1 W	CRL	2017-03-27	59	/	12.37 W	Yes	1	No	No	No	No	No	No	No	No	/	No	No	No	No	No	Yes	No	1982-12-01	52	-1.960	Low-risk	-1.380	Low-risk	-0.510	Low-risk
2016-12-28	2017-10-05	15＋2 W	/	/	/	/	/	Yes	1	No	No	No	No	No	Yes	No	No	/	No	No	No	No	No	No	No	1974-12-07	60	-1.170	Low-risk	-1.860	Low-risk	0.420	Low-risk
2016-12-21	2017-09-28	12 W	CRL	2017-03-16	60	/	12.44 W	Yes	1	No	No	No	No	No	Yes	No	No	/	No	No	No	No	No	No	No	1979-05-03	62	0.010	Low-risk	-1.690	Low-risk	0.730	Low-risk
2016-12-26	2017-10-03	15＋4 W	CRL	2017-03-24	52	/	11.89 W	Yes	/	No	No	No	No	No	Yes	No	No	/	No	No	No	No	No	No	No	1976-09-26	53	0.690	Low-risk	-1.350	Low-risk	-1.860	Low-risk
2016-12-30	2017-10-07	15 W	CRL	2017-02-24	21	/	8.79 W	Yes	1	No	No	No	No	No	Yes	No	No	/	No	No	No	No	No	No	No	1980-12-05	55	-0.380	Low-risk	-0.270	Low-risk	0.010	Low-risk
2017-01-02	2017-10-09	14＋4 W	CRL	2017-03-29	60	/	12.44 W	Yes	1	No	No	No	No	No	Yes	No	No	/	No	No	No	No	No	No	No	1980-05-01	67.5	-0.480	Low-risk	0.480	Low-risk	-1.340	Low-risk
2016-11-15	2017-08-22	21＋3 W	BPD	2017-03-09	39	/	17.67 W	Yes	/	No	No	No	No	No	No	No	No	/	No	Yes	No	No	No	No	No	1995-07-25	63	-1.320	Low-risk	-1.260	Low-risk	-1.220	Low-risk
2016-11-21	2017-08-28	20＋4 W	/	/	/	/	/	Yes	1	No	No	No	No	No	No	Yes	No	/	No	No	No	No	No	No	No	1983-08-23	58.6	-0.350	Low-risk	-1.590	Low-risk	-0.410	Low-risk
2016-12-31	2017-10-08	14＋6 W	CRL	2017-03-29	59	/	12.37 W	Yes	1	No	No	No	No	No	No	No	No	/	No	No	No	No	No	Yes	No	1985-03-04	59	-0.430	Low-risk	-0.910	Low-risk	-0.370	Low-risk
2016-12-20	2017-09-27	12+3 W	CRL	2017-03-16	66	/	12.77 W	No	1	No	No	No	No	No	Yes	No	No	/	No	No	No	No	No	No	No	1977-11-26	65.5	-0.490	Low-risk	0.950	Low-risk	0.390	Low-risk
2016-12-09	2017-09-16	18 W	/	/	/	/	/	Yes	1	No	No	No	No	No	No	Yes	No	/	No	No	No	No	No	No	No	1993-06-01	65	-0.380	Low-risk	-1.570	Low-risk	0.350	Low-risk
2016-12-16	2017-09-23	17 W	CRL	2017-03-13	63	/	12.61 W	Yes	1	No	No	No	No	No	Yes	No	No	/	No	No	No	No	No	No	No	1980-09-10	53	0.190	Low-risk	-1.850	Low-risk	0.950	Low-risk
2016-12-15	2017-09-22	17＋1 W	/	/	/	/	/	Yes	1	No	No	No	No	No	Yes	No	No	/	No	No	No	No	No	No	No	1977-10-04	60	0.330	Low-risk	-1.650	Low-risk	-0.070	Low-risk
2016-11-29	2017-09-05	19＋3 W	CRL	2017-03-02	77	/	13.24 W	Yes	1	No	No	No	No	No	No	No	Second trimester screening	/	No	No	No	No	No	No	No	1991-12-15	58.5	0.220	Low-risk	0.100	Low-risk	-0.770	Low-risk
2016-12-04	2017-09-11	16＋5 W	BPD	2017-03-30	35	34	16.46 W	Yes	2	No	No	No	No	No	No	No	No	/	No	No	No	No	No	No	Yes	1985-01-22	55	-1.640	Low-risk	0.710	Low-risk	-1.320	Low-risk
2016-12-31	2017-10-08	14＋6 W	/	/	/	/	/	Yes	1	No	No	No	No	No	Yes	No	No	/	No	No	No	No	No	No	No	1974-07-16	55	-1.580	Low-risk	-0.480	Low-risk	0.760	Low-risk
2016-12-06	2017-09-13	16+3 W	BPD	2017-03-29	36	35	16.76 W	No	2	No	No	No	No	No	No	No	No	/	No	No	No	No	No	No	No	1988-03-08	57.5	0.310	Low-risk	-1.310	Low-risk	-0.150	Low-risk
2016-12-09	2017-09-16	17＋5 W	CRL	2017-03-07	66	/	12.77 W	Yes	1	No	No	No	No	No	No	No	No	/	No	No	No	No	No	No	Yes	1987-02-25	66.6	1.000	Low-risk	-0.340	Low-risk	1.110	Low-risk
2016-12-25	2017-10-02	15＋5 W	CRL	2017-03-22	78	/	13.28 W	Yes	1	No	No	No	No	No	Yes	No	No	/	No	No	No	No	No	No	No	1978-10-27	40.5	0.640	Low-risk	0.290	Low-risk	-0.600	Low-risk
2016-11-25	2017-09-01	20 W	CRL	2017-02-17	49	/	11.66 W	Yes	1	No	No	No	No	No	No	Yes	No	/	No	No	No	No	No	No	No	1988-06-27	57	-0.340	Low-risk	0.850	Low-risk	-0.930	Low-risk
2016-11-17	2017-08-24	20＋6 W	CRL	2017-02-13	54	/	12.04 W	Yes	/	No	No	No	No	No	No	Yes	No	/	No	No	No	No	No	No	No	1985-05-07	55	-0.760	Low-risk	-1.130	Low-risk	-1.540	Low-risk
2016-11-28	2017-09-04	19＋4 W	CRL	2017-02-24	51	/	11.82 W	Yes	1	No	No	No	No	No	No	Yes	No	/	No	No	No	No	No	No	No	1988-05-09	52.9	-0.100	Low-risk	-0.760	Low-risk	0.400	Low-risk
2016-12-14	2017-09-21	17＋3 W	/	/	/	/	/	Yes	/	No	No	No	No	No	No	No	No	/	No	No	No	No	No	Yes	No	1985-06-09	57	0.620	Low-risk	0.780	Low-risk	-1.810	Low-risk
2017-01-04	2017-10-11	12＋3 W	CRL	2017-03-31	56	/	12.18 W	Yes	1	No	No	No	No	No	No	No	No	/	No	No	No	No	No	Yes	No	1990-11-07	84	-1.220	Low-risk	-0.570	Low-risk	0.270	Low-risk
2017-01-07	2017-10-14	12＋5 W	CRL	2017-04-03	67	/	12.83 W	Yes	1	No	No	No	No	No	No	No	No	/	No	Yes	No	No	No	No	No	1986-09-13	49	-0.510	Low-risk	-0.250	Low-risk	-0.780	Low-risk
2016-12-13	2017-09-20	17＋3 W	CRL	2017-03-07	69	/	12.92 W	Yes	1	No	No	No	No	No	No	No	No	/	No	No	No	No	No	Yes	No	1989-10-16	48.3	1.290	Low-risk	-0.110	Low-risk	0.590	Low-risk
2016-12-06	2017-09-13	17＋3 W	/	/	/	/	/	No	2	No	No	No	No	No	Yes	No	No	/	No	No	No	No	No	No	No	1981-10-13	60	0.190	Low-risk	-0.400	Low-risk	-0.760	Low-risk
2016-12-26	2017-10-03	15＋5 W	/	/	/	/	/	Yes	1	No	No	No	No	No	Yes	No	No	/	No	No	No	No	No	No	No	1979-04-08	47.5	-0.150	Low-risk	-0.320	Low-risk	0.300	Low-risk
2016-12-06	2017-09-13	17＋3 W	BPD	2017-04-06	37	36	17.06 W	No	2	No	No	No	No	No	No	No	No	/	No	No	No	No	No	No	No	1988-05-25	43	-0.410	Low-risk	0.330	Low-risk	1.230	Low-risk
2016-12-06	2017-09-13	17＋3 W	BPD	2017-03-30	40	38	17.98 W	No	2	No	No	No	No	No	No	No	No	/	No	No	No	No	No	No	No	1984-10-24	60	0.480	Low-risk	0.020	Low-risk	-0.290	Low-risk
2016-12-27	2017-10-04	15＋4 W	/	/	/	/	/	Yes	1	No	No	No	No	No	Yes	No	No	/	No	No	No	No	No	No	No	1982-09-21	59	0.110	Low-risk	-0.180	Low-risk	-0.410	Low-risk
2016-12-31	2017-10-08	15 W	/	/	/	/	/	Yes	1	No	No	No	No	No	Yes	No	No	/	No	No	No	No	No	No	No	1982-06-05	60	0.390	Low-risk	1.500	Low-risk	-2.500	Low-risk
2016-12-10	2017-09-17	16＋6 W	CRL	2017-03-06	60	/	12.44 W	No	/	No	No	No	No	No	Yes	No	No	/	No	No	No	No	No	No	No	1979-05-28	59	1.290	Low-risk	0.120	Low-risk	-1.600	Low-risk
2016-12-26	2017-10-03	14+2 W	CRL	2017-03-22	41	/	10.97 W	Yes	1	No	No	No	No	No	Yes	No	No	/	No	No	No	No	No	No	No	1982-03-13	56	-0.800	Low-risk	-1.760	Low-risk	-1.240	Low-risk
2016-12-20	2017-09-27	16＋4 W	/	/	/	/	/	Yes	1	No	No	No	No	No	Yes	No	No	/	No	No	No	No	No	No	No	1973-10-23	66	-2.230	Low-risk	-1.030	Low-risk	-1.280	Low-risk
2016-12-30	2017-10-07	15＋1 W	/	/	/	/	/	Yes	1	No	No	No	No	No	No	No	No	/	No	No	No	No	No	Yes	No	1989-02-13	49	-1.600	Low-risk	-0.630	Low-risk	0.660	Low-risk
2016-12-25	2017-10-02	15＋6 W	/	/	/	/	/	Yes	1	No	No	No	No	No	Yes	No	No	/	No	No	No	No	No	No	Yes	1979-04-03	56	-0.830	Low-risk	-0.010	Low-risk	0.450	Low-risk
2016-12-05	2017-09-12	18＋5 W	/	/	/	/	/	Yes	1	No	No	No	No	No	Yes	No	No	/	No	No	No	No	No	No	No	1982-08-25	65	0.170	Low-risk	-0.070	Low-risk	-0.350	Low-risk
2016-12-16	2017-09-23	17＋1 W	/	/	/	/	/	Yes	1	No	No	No	No	No	Yes	No	No	/	No	No	No	No	No	No	No	1976-01-17	52	1.200	Low-risk	-0.140	Low-risk	-0.150	Low-risk
2016-12-15	2017-09-22	17＋2 W	/	/	/	/	/	Yes	1	No	No	No	No	No	Yes	No	No	/	No	No	No	No	No	No	No	1982-05-26	56	0.540	Low-risk	-1.900	Low-risk	0.540	Low-risk
2016-12-18	2017-09-25	16＋6 W	/	/	/	/	/	Yes	1	No	No	No	No	No	Yes	No	No	/	No	No	No	No	No	No	No	1981-09-30	57	-1.390	Low-risk	0.040	Low-risk	-1.520	Low-risk
2016-10-25	2017-08-01	24＋3 W	BPD	2017-04-12	55	/	22.88 W	Yes	1	No	No	No	No	No	No	No	No	/	No	No	Yes	No	Yes	No	No	1986-06-09	56	0.070	Low-risk	0.020	Low-risk	0.420	Low-risk
2016-10-01	2017-07-08	28 W	/	/	/	/	/	Yes	1	No	No	No	No	No	No	No	No	/	No	Yes	No	No	No	No	No	1989-09-01	54	0.310	Low-risk	0.810	Low-risk	0.040	Low-risk
2016-12-20	2017-09-27	16＋4 W	BPD	2017-04-14	34	/	16.16 W	No	1	No	No	No	No	No	No	No	No	/	No	No	No	No	No	Yes	No	1984-07-14	60.5	0.330	Low-risk	-0.860	Low-risk	0.180	Low-risk
2016-10-18	2017-07-25	25＋4 W	/	/	/	/	/	Yes	1	No	No	No	No	No	No	No	No	/	No	Yes	No	No	No	No	No	1984-01-27	49	-0.360	Low-risk	1.740	Low-risk	-0.310	Low-risk
2016-11-22	2017-08-29	20＋4 W	CRL	2017-02-14	56	/	12.18 W	Yes	1	No	No	No	No	No	No	Yes	No	/	No	No	No	No	No	No	No	1988-11-20	57.1	0.310	Low-risk	0.670	Low-risk	1.260	Low-risk
2017-01-20	2017-10-27	12＋1 W	CRL	2017-04-13	59.8	/	12.42 W	Yes	1	No	No	No	No	No	No	No	No	/	No	Yes	No	No	No	No	No	1984-12-04	60	0.430	Low-risk	-0.830	Low-risk	0.120	Low-risk
2016-11-10	2017-08-17	22＋2 W	/	/	/	/	/	Yes	1	No	No	No	No	No	No	No	/	/	No	No	No	No	No	No	No	1986-05-23	61	1.280	Low-risk	-0.500	Low-risk	-0.360	Low-risk
2016-12-24	2017-10-01	16＋3 W	CRL	2017-03-23	69	/	12.92 W	/	1	No	No	No	No	No	No	No	No	/	No	No	No	No	No	Yes	No	1985-02-02	53	1.600	Low-risk	1.960	Low-risk	0.970	Low-risk
2016-12-27	2017-10-04	16 W	CRL	2017-03-23	62	/	12.56 W	No	1	No	No	No	No	No	Yes	No	No	/	No	No	No	No	No	No	No	1980-11-19	54	1.040	Low-risk	0.430	Low-risk	1.950	Low-risk
2016-11-20	2017-08-27	21＋2 W	CRL	2017-02-16	64	/	12.67 W	Yes	1	No	No	No	No	No	No	Yes	No	/	No	No	No	No	No	No	No	1986-01-01	60	0.810	Low-risk	0.990	Low-risk	1.700	Low-risk
2016-12-22	2017-09-29	12+2 W	CRL	2017-03-20	66	/	12.77 W	Yes	1	No	No	No	No	No	Yes	No	No	/	No	No	No	No	No	No	No	1979-08-01	55.4	1.010	Low-risk	1.740	Low-risk	0.670	Low-risk
2016-12-22	2017-09-29	16＋5 W	CRL	2017-03-16	63	/	12.61 W	Yes	1	No	No	No	No	No	Yes	No	No	/	No	No	No	No	No	No	No	1981-08-18	57	0.450	Low-risk	0.320	Low-risk	0.300	Low-risk
2016-10-30	2017-08-06	24＋2 W	BPD	2017-04-12	59	60	24.27 W	Yes	2	No	No	No	No	No	No	No	No	/	No	No	No	No	No	No	No	1987-11-06	71	0.620	Low-risk	0.680	Low-risk	0.350	Low-risk
2016-12-20	2017-09-27	17 W	CRL	2017-03-09	52	/	11.89 W	Yes	1	No	No	No	No	No	No	No	Second trimester screening	/	No	No	No	No	No	No	No	1996-03-26	55	0.600	Low-risk	0.770	Low-risk	1.090	Low-risk
2016-12-22	2017-09-29	16＋5 W	CRL	2017-04-24	47	/	11.5 W	Yes	1	No	No	No	No	No	Yes	No	No	/	No	No	No	No	No	No	No	1980-12-29	42.6	1.100	Low-risk	1.160	Low-risk	0.380	Low-risk
2016-12-14	2017-09-21	17＋6 W	/	/	/	/	/	Yes	1	No	No	No	No	No	No	Yes	No	/	No	No	No	No	No	No	No	1986-10-18	62	0.860	Low-risk	1.140	Low-risk	1.180	Low-risk
2017-01-02	2017-10-09	15＋1 W	/	/	/	/	/	Yes	1	No	No	No	No	No	Yes	No	No	/	No	No	No	No	No	No	No	1980-02-12	61	1.520	Low-risk	1.220	Low-risk	1.160	Low-risk
2016-12-18	2017-09-25	17＋2 W	CRL	2017-03-15	58	/	12.31 W	Yes	/	No	No	No	No	No	Yes	No	No	/	No	No	No	No	No	No	No	1982-01-01	62	1.880	Low-risk	0.620	Low-risk	1.980	Low-risk
2016-12-04	2017-09-11	19＋2 W	CRL	2017-02-28	48	/	11.58 W	Yes	1	No	No	No	No	No	No	No	No	/	No	No	No	No	No	Yes	No	1988-05-24	50	1.200	Low-risk	1.430	Low-risk	1.200	Low-risk
2016-12-17	2017-09-24	16+5 W	CRL	2017-03-14	59	/	12.37 W	No	1	No	No	No	No	No	Yes	No	No	/	No	No	No	No	No	No	No	1979-09-16	56.5	1.850	Low-risk	0.890	Low-risk	1.340	Low-risk
2016-11-03	2017-08-10	22＋5 W	BPD	2017-03-03	35	/	16.46 W	Yes	1	No	No	No	No	No	No	No	No	/	No	Yes	No	No	No	No	No	1995-04-07	47.5	0.880	Low-risk	1.340	Low-risk	1.140	Low-risk
2016-12-05	2017-09-12	19＋1 W	/	/	/	/	/	Yes	1	No	No	No	No	No	No	Yes	No	/	No	No	No	No	No	No	No	1990-10-11	54	1.170	Low-risk	2.040	Low-risk	1.200	Low-risk
2016-12-08	2017-09-15	15＋1 W	CRL	2017-03-02	61	/	12.5 W	No	1	No	No	No	No	No	Yes	No	No	/	No	No	No	No	No	No	No	1979-11-09	67	0.680	Low-risk	0.450	Low-risk	0.360	Low-risk
2016-12-12	2017-09-19	16+5 W	CRL	2017-03-06	60	61	12.44 W	No	2	No	No	No	No	No	No	No	No	/	No	No	No	No	No	Yes	No	1985-09-08	50	1.220	Low-risk	2.260	Low-risk	1.690	Low-risk
2016-12-04	2017-09-11	19＋2 W	/	/	/	/	/	Yes	1	No	No	No	No	No	No	Yes	No	/	No	No	No	No	No	No	No	1998-05-16	47.5	1.970	Low-risk	2.240	Low-risk	1.300	Low-risk
2016-11-24	2017-08-31	20＋5 W	/	/	/	/	/	Yes	1	No	No	No	No	No	Yes	No	No	/	No	No	No	No	No	No	No	1982-01-14	53	1.140	Low-risk	1.100	Low-risk	0.540	Low-risk
2016-12-17	2017-09-24	17+3 W	CRL	2017-03-10	63	/	12.61 W	Yes	1	No	No	No	No	No	No	No	No	/	No	No	No	No	No	No	No	1979-11-27	65	0.710	Low-risk	0.690	Low-risk	0.980	Low-risk
2016-12-11	2017-09-18	18＋2 W	/	/	/	/	/	Yes	1	No	No	No	No	No	No	No	/	/	No	No	No	No	No	No	No	1986-03-07	47.6	0.650	Low-risk	1.030	Low-risk	0.960	Low-risk
2016-11-05	2017-08-12	23＋3 W	BPD	2017-04-14	51	/	21.52 W	Yes	1	No	No	No	No	No	No	No	No	/	Yes	No	No	No	No	No	No	1997-02-27	60	0.600	Low-risk	1.110	Low-risk	1.360	Low-risk
2016-12-29	2017-10-06	15＋5 W	/	/	/	/	/	Yes	1	No	No	No	No	No	Yes	No	No	/	No	No	No	No	No	No	No	1977-01-01	56	0.610	Low-risk	0.710	Low-risk	0.920	Low-risk
2016-12-18	2017-09-25	17＋2 W	CRL	2017-04-14	65	/	12.72 W	Yes	1	No	No	No	No	No	No	No	No	/	No	No	No	No	No	No	Yes	1982-01-03	55.5	1.150	Low-risk	0.510	Low-risk	0.770	Low-risk
2016-11-01	2017-08-08	24 W	BPD	2017-04-14	61	/	24.98 W	Yes	1	No	No	No	No	No	No	Yes	No	/	No	No	No	No	No	No	No	1986-05-18	70	1.250	Low-risk	0.870	Low-risk	1.390	Low-risk
2017-01-02	2017-10-09	15＋ W	BPD	2017-04-12	31	/	15.29 W	Yes	1	No	No	No	No	No	Yes	No	No	/	No	No	No	No	No	No	No	1981-10-19	44	0.700	Low-risk	0.580	Low-risk	0.730	Low-risk
2016-12-23	2017-09-30	16＋4 W	/	/	/	/	/	Yes	1	No	No	No	No	No	No	No	No	/	No	No	No	No	No	Yes	No	1988-03-27	54	0.430	Low-risk	0.560	Low-risk	1.270	Low-risk
2017-01-10	2017-10-17	14 W	/	/	/	/	/	Yes	1	No	No	No	No	No	No	No	No	/	No	Yes	No	No	No	No	No	1987-12-22	56	0.690	Low-risk	1.000	Low-risk	1.330	Low-risk
2016-12-11	2017-09-18	14＋6 W	CRL	2017-03-10	64	/	12.67 W	No	1	No	No	No	No	No	No	No	No	/	No	No	No	No	No	Yes	No	1982-09-22	61.5	0.650	Low-risk	0.990	Low-risk	1.830	Low-risk
2016-12-11	2017-09-18	15＋4 W	CRL	2017-03-08	67	/	12.83 W	No	/	No	No	No	No	No	No	No	No	/	No	No	No	No	No	Yes	No	1985-10-29	59	0.590	Low-risk	0.480	Low-risk	0.320	Low-risk
2016-12-20	2017-09-27	17 W	CRL	2017-03-17	59	/	12.37 W	Yes	1	No	No	No	No	No	Yes	No	No	/	No	No	No	No	No	No	No	1979-11-19	50	0.940	Low-risk	1.230	Low-risk	1.740	Low-risk
2016-12-31	2017-10-08	15＋3 W	CRL	2017-03-28	45	/	11.33 W	Yes	1	No	No	No	No	No	No	No	No	/	No	No	No	No	No	Yes	No	1984-03-31	55	0.580	Low-risk	0.970	Low-risk	1.110	Low-risk
2016-12-20	2017-09-27	17 W	CRL	2017-03-20	58	/	12.31 W	Yes	/	No	No	No	No	No	No	No	No	/	No	No	No	No	No	Yes	No	1985-11-21	68.2	0.550	Low-risk	0.370	Low-risk	0.460	Low-risk
2016-11-23	2017-08-30	20＋6 W	CRL	2017-02-17	64	/	12.67 W	Yes	1	No	No	No	No	No	No	Yes	No	/	No	No	No	No	No	No	No	1989-09-19	63	0.480	Low-risk	0.590	Low-risk	0.580	Low-risk
2016-10-19	2017-07-26	25＋6 W	BPD	2017-04-10	60	/	24.63 W	Yes	1	No	No	No	No	No	No	No	No	/	No	Yes	No	No	No	No	No	1987-04-25	63.5	1.410	Low-risk	0.730	Low-risk	0.480	Low-risk
2016-11-14	2017-08-21	20+2 W	CRL	2017-02-20	63	/	12.61 W	Yes	1	No	No	No	No	No	No	Yes	No	/	No	No	No	No	No	No	No	1988-11-07	56	0.870	Low-risk	1.340	Low-risk	0.410	Low-risk
2016-11-26	2017-09-02	20＋3 W	CRL	2017-02-20	53	/	11.97 W	Yes	1	No	No	No	No	No	No	Yes	No	/	No	No	No	No	No	No	No	1989-04-17	65	0.330	Low-risk	0.310	Low-risk	0.390	Low-risk
2016-12-06	2017-09-13	19＋1 W	CRL	2017-02-27	58	/	12.31 W	Yes	1	No	No	No	No	No	No	No	No	/	No	No	No	No	No	Yes	No	1983-01-11	68.5	0.870	Low-risk	0.620	Low-risk	0.700	Low-risk
2016-12-12	2017-09-19	17＋3 W	BPD	2017-03-21	29	28	14.71 W	No	2	No	No	No	No	No	Yes	No	No	/	No	No	No	No	No	No	No	1978-12-11	62	0.700	Low-risk	0.390	Low-risk	0.360	Low-risk
2017-01-09	2017-10-16	14＋2 W	CRL	2017-04-06	63	/	12.61 W	Yes	1	No	No	No	No	No	Yes	No	No	/	No	No	No	No	No	No	No	1981-03-31	58	0.560	Low-risk	0.650	Low-risk	0.380	Low-risk
2016-12-10	2017-09-17	18＋4 W	CRL	2017-03-07	65	/	12.72 W	Yes	1	No	No	No	No	No	No	Yes	No	/	No	No	No	No	No	No	No	1987-09-26	60	0.860	Low-risk	0.480	Low-risk	0.360	Low-risk
2016-11-03	2017-08-10	23＋6 W	BPD	2017-04-12	56	/	23.23 W	Yes	1	No	No	No	No	No	No	No	No	/	No	Yes	No	No	Yes	No	No	1995-06-14	51	1.110	Low-risk	1.130	Low-risk	1.520	Low-risk
2016-12-06	2017-09-13	19＋1 W	/	/	/	/	/	Yes	1	No	No	No	No	No	No	No	No	/	No	No	No	No	No	Yes	No	1987-02-10	56	1.020	Low-risk	0.990	Low-risk	0.720	Low-risk
2017-01-01	2017-10-08	15＋3 W	CRL	2017-03-28	54	/	12.04 W	Yes	1	No	No	No	No	No	Yes	No	No	/	No	No	No	No	No	No	No	1979-04-15	55.3	0.310	Low-risk	0.320	Low-risk	0.780	Low-risk
2016-12-30	2017-10-07	15＋5 W	/	/	/	/	/	Yes	1	No	No	No	No	No	Yes	No	No	/	No	No	No	No	No	No	No	1981-06-21	68	0.970	Low-risk	0.460	Low-risk	1.320	Low-risk
2016-12-31	2017-10-08	15+4 W	CRL	2017-04-18	95	/	13.59 W	Yes	1	No	No	No	No	No	No	No	No	/	No	No	No	No	No	Yes	No	1987-10-07	45	1.450	Low-risk	0.550	Low-risk	0.360	Low-risk
2017-01-02	2017-10-09	15＋2 W	CRL	2017-03-27	57	/	12.24 W	Yes	1	No	No	No	No	No	Yes	No	No	/	No	No	No	No	No	No	No	1981-11-23	51.8	1.520	Low-risk	0.530	Low-risk	0.350	Low-risk
2016-11-24	2017-08-31	20＋6 W	/	/	/	/	/	Yes	1	No	No	No	No	No	Yes	No	No	/	No	No	No	No	No	No	No	1972-07-13	66	0.980	Low-risk	1.890	Low-risk	0.610	Low-risk
2016-12-30	2017-10-07	15＋5 W	CRL	2017-03-29	75	/	13.17 W	Yes	1	No	No	No	No	No	Yes	No	No	/	No	No	No	No	No	No	No	1981-08-28	52	1.040	Low-risk	1.470	Low-risk	0.510	Low-risk
2016-12-24	2017-10-01	14＋3 W	CRL	2017-04-03	58	/	12.31 W	Yes	1	No	No	No	No	No	No	No	No	/	No	No	No	No	No	Yes	No	1989-12-16	53	0.810	Low-risk	0.720	Low-risk	0.400	Low-risk
2016-12-13	2017-09-20	17＋4 W	CRL	2017-03-10	66	/	12.77 W	Yes	1	No	No	No	No	No	No	No	Second trimester screening	/	No	No	No	No	No	No	No	1988-06-06	53	0.790	Low-risk	0.580	Low-risk	0.570	Low-risk
2016-12-15	2017-09-22	17＋6 W	CRL	2017-02-05	5	/	6.56 W	Yes	1	No	No	No	No	No	No	No	No	/	No	No	No	No	No	Yes	No	1987-07-08	57.5	0.540	Low-risk	0.530	Low-risk	0.510	Low-risk
2016-12-28	2017-10-05	16 W	/	/	/	/	/	Yes	1	No	No	No	No	No	Yes	No	No	/	No	No	No	No	No	No	No	1982-01-25	63	1.110	Low-risk	0.800	Low-risk	1.730	Low-risk
2016-12-24	2017-10-01	16＋4 W	BPD	2017-04-14	33	/	15.87 W	Yes	1	No	No	No	No	No	No	No	No	/	No	No	No	No	No	Yes	No	1988-10-08	46.3	1.370	Low-risk	0.780	Low-risk	0.440	Low-risk
2016-12-09	2017-09-16	18＋5 W	CRL	2017-03-03	49	/	11.66 W	Yes	1	No	No	No	No	No	No	Yes	No	/	No	No	No	No	No	No	No	1986-04-06	76	0.790	Low-risk	0.520	Low-risk	1.200	Low-risk
2016-12-14	2017-09-21	18 W	BPD	2017-04-10	31	/	15.29 W	Yes	1	No	No	No	No	No	No	Yes	No	/	No	No	No	No	No	No	No	1996-02-20	58	0.570	Low-risk	1.000	Low-risk	0.420	Low-risk
2016-10-31	2017-08-07	24＋2 W	BPD	2017-04-09	57	/	23.57 W	Yes	1	No	No	No	No	No	No	No	No	/	No	Yes	No	No	No	No	No	1989-08-04	61.5	1.910	Low-risk	1.040	Low-risk	1.240	Low-risk
2016-12-21	2017-09-28	17 W	/	/	/	/	/	Yes	1	No	No	No	No	No	No	No	No	/	No	No	No	No	No	Yes	No	1985-10-28	54	0.960	Low-risk	0.600	Low-risk	0.400	Low-risk
2016-12-20	2017-09-27	17＋1 W	CRL	2017-03-16	57	/	12.24 W	No	1	No	No	No	No	No	No	No	No	/	No	No	No	No	No	Yes	No	1987-08-28	62	0.740	Low-risk	0.690	Low-risk	1.100	Low-risk
2016-12-22	2017-09-29	16＋6 W	CRL	2017-03-16	73	/	13.1 W	Yes	1	No	No	No	No	No	Yes	No	No	/	No	No	No	No	No	No	No	1978-09-16	66	0.920	Low-risk	0.840	Low-risk	0.680	Low-risk
2016-12-23	2017-09-30	16＋5 W	CRL	2017-03-17	58	/	12.31 W	Yes	1	No	No	No	No	No	Yes	No	No	/	No	No	No	No	No	No	No	1980-11-02	51.8	1.170	Low-risk	0.650	Low-risk	0.490	Low-risk
2016-12-23	2017-09-30	16＋5 W	CRL	2017-03-17	64	/	12.67 W	Yes	1	No	No	No	No	No	Yes	No	No	/	No	No	No	No	No	No	Yes	1980-11-14	57	1.390	Low-risk	1.580	Low-risk	0.690	Low-risk
2016-10-30	2017-08-06	24＋3 W	BPD	2017-04-05	56	55	23.23 W	Yes	2	No	No	No	No	No	No	No	No	/	No	Yes	No	No	No	No	No	1993-06-04	60	1.140	Low-risk	1.260	Low-risk	0.610	Low-risk
2017-01-06	2017-10-13	14＋5 W	BPD	2017-04-01	20	/	12.25 W	Yes	1	No	No	No	No	No	Yes	No	No	/	No	No	No	No	No	No	No	1982-05-22	45	1.060	Low-risk	0.770	Low-risk	0.460	Low-risk
2016-12-18	2017-09-25	17＋3 W	CRL	2017-03-17	68	/	12.87 W	Yes	1	No	No	No	No	No	Yes	No	No	/	No	No	No	No	No	No	No	1977-06-25	59	0.550	Low-risk	0.690	Low-risk	0.360	Low-risk
2016-12-20	2017-09-27	17＋1 W	BPD	2017-03-29	29	/	14.71 W	Yes	1	No	No	No	No	No	No	Yes	No	/	No	No	No	No	No	No	No	1986-12-23	51	1.110	Low-risk	0.530	Low-risk	0.900	Low-risk
2016-11-21	2017-08-28	21＋2 W	CRL	2017-02-15	43	/	11.16 W	Yes	1	No	No	No	No	No	No	Yes	No	/	No	No	No	No	No	No	No	1985-01-09	70	2.240	Low-risk	0.740	Low-risk	1.110	Low-risk
2016-10-11	2017-07-18	/	/	2017-04-18	/	/	/	Yes	1	No	No	No	No	No	No	No	No	/	No	Yes	No	No	No	No	No	1990-10-29	61	0.660	Low-risk	0.350	Low-risk	0.380	Low-risk
2016-11-05	2017-08-12	23＋4 W	BPD	2017-04-18	57	/	23.57 W	Yes	1	No	No	No	No	No	No	No	No	/	No	Yes	No	No	Yes	No	No	1989-10-13	62	0.880	Low-risk	0.600	Low-risk	0.570	Low-risk
2016-12-12	2017-09-19	18＋2 W	CRL	2017-03-10	74	/	13.14 W	Yes	1	No	No	No	No	No	No	No	No	/	No	No	No	No	No	Yes	No	1987-06-15	69	2.330	Low-risk	0.760	Low-risk	0.800	Low-risk
2016-11-09	2017-08-16	/	/	/	/	/	/	Yes	1	No	No	No	No	No	No	No	No	/	No	Yes	No	No	No	No	No	1989-12-28	48	0.880	Low-risk	0.550	Low-risk	0.890	Low-risk
2016-11-22	2017-08-29	21＋2 W	CRL	2017-03-17	66	/	12.77 W	Yes	1	No	No	No	No	No	Yes	No	No	/	No	No	No	No	No	No	No	1974-09-19	78.2	0.880	Low-risk	0.460	Low-risk	0.660	Low-risk
2016-12-30	2017-10-07	15＋6 W	/	/	/	/	/	Yes	1	No	No	No	No	No	Yes	No	No	/	No	No	No	No	No	No	No	1982-11-14	55	0.670	Low-risk	0.520	Low-risk	1.530	Low-risk
2016-12-30	2017-10-07	15＋6 W	CRL	2017-03-04	25	/	9.28 W	Yes	1	No	No	No	No	No	Yes	No	No	/	No	No	No	No	No	No	No	1981-07-08	53.5	1.620	Low-risk	0.640	Low-risk	0.590	Low-risk
2017-01-05	2017-10-12	15 W	CRL	2017-03-30	50	/	11.74 W	Yes	1	No	No	No	No	No	Yes	No	No	/	No	No	No	No	No	No	No	1981-02-10	61.7	1.210	Low-risk	1.090	Low-risk	0.410	Low-risk
2016-12-31	2017-10-08	15＋5 W	CRL	2017-03-24	55	/	12.11 W	Yes	1	No	No	No	No	No	Yes	No	No	/	No	No	No	No	No	No	No	1979-12-22	60	1.650	Low-risk	0.510	Low-risk	0.390	Low-risk
2016-12-24	2017-10-01	16＋5 W	CRL	2017-03-21	68	/	12.87 W	Yes	1	No	No	No	No	No	Yes	No	No	/	No	No	No	No	No	No	No	1981-07-03	58.5	2.080	Low-risk	0.980	Low-risk	0.730	Low-risk
2016-12-29	2017-10-06	16 W	CRL	2017-03-24	65	/	12.72 W	Yes	1	No	No	No	No	No	No	No	No	/	No	No	No	No	No	Yes	No	1991-11-03	57	0.710	Low-risk	0.990	Low-risk	0.250	Low-risk
2016-12-18	2017-09-25	14+5 W	CRL	2017-03-15	67	/	12.83 W	No	1	No	No	No	No	No	Yes	No	No	/	No	No	No	No	No	No	No	1980-01-20	50.5	2.020	Low-risk	0.780	Low-risk	0.800	Low-risk
2016-12-23	2017-09-30	16＋6 W	CRL	2017-03-21	76	/	13.21 W	Yes	1	No	No	No	No	No	Yes	No	No	/	No	No	No	No	No	No	No	1977-08-06	57.5	0.900	Low-risk	0.820	Low-risk	0.650	Low-risk
2017-01-04	2017-10-11	15＋1 W	/	/	/	/	/	Yes	1	No	No	No	No	No	Yes	No	No	/	No	No	No	No	No	No	No	1982-10-09	51	1.970	Low-risk	0.770	Low-risk	1.270	Low-risk
2016-12-05	2017-09-12	17＋4 W	/	/	/	/	/	No	2	No	No	No	No	No	No	No	No	/	No	No	No	No	No	No	No	1989-10-14	57.5	0.760	Low-risk	0.990	Low-risk	1.800	Low-risk
2016-12-21	2017-09-28	17+1 W	CRL	2017-03-18	72	/	13.06 W	Yes	1	No	No	No	No	No	No	No	No	/	No	No	No	No	No	Yes	No	1982-12-22	67	1.280	Low-risk	0.360	Low-risk	0.390	Low-risk
2017-01-02	2017-10-09	14+ W	CRL	2017-03-29	53	/	11.97 W	Yes	1	No	No	No	No	No	No	No	No	/	No	No	No	No	No	Yes	No	1986-04-21	51	2.180	Low-risk	0.600	Low-risk	1.180	Low-risk
2017-01-01	2017-10-08	15＋4 W	/	/	/	/	/	Yes	1	No	No	No	No	No	Yes	No	No	/	No	No	No	No	No	No	No	1980-12-30	48	1.580	Low-risk	0.690	Low-risk	0.580	Low-risk
2016-12-17	2017-09-24	17＋5 W	BPD	2017-04-13	37	/	17.06 W	Yes	1	No	No	No	No	No	Yes	No	No	/	No	No	No	No	No	No	No	1981-07-10	65	1.150	Low-risk	0.640	Low-risk	0.920	Low-risk
2016-12-24	2017-10-01	16＋5 W	/	/	/	/	/	Yes	1	No	No	No	No	No	Yes	No	No	/	No	No	No	No	No	No	No	1982-02-18	45	1.820	Low-risk	0.690	Low-risk	0.590	Low-risk
2016-11-06	2017-08-13	/	BPD	2017-04-18	61	/	24.98 W	Yes	1	No	No	No	No	No	Yes	No	No	/	No	No	No	No	No	No	No	1982-06-07	62	1.330	Low-risk	1.070	Low-risk	0.500	Low-risk
2017-01-05	2017-10-12	15 W	CRL	2017-03-30	60	/	12.44 W	Yes	1	No	No	No	No	No	Yes	No	No	/	No	No	No	No	No	No	No	1981-11-29	52	0.880	Low-risk	0.600	Low-risk	0.690	Low-risk
2017-01-02	2017-10-09	15＋3 W	CRL	2017-03-29	68	/	12.87 W	Yes	1	No	No	No	No	No	Yes	No	No	/	No	No	No	No	No	No	No	1979-01-01	50	1.070	Low-risk	0.540	Low-risk	0.340	Low-risk
2016-12-31	2017-10-08	15＋5 W	CRL	2017-03-29	67	/	12.83 W	Yes	1	No	No	No	No	No	Yes	No	No	/	No	No	No	No	No	No	No	1973-10-15	54	1.450	Low-risk	0.440	Low-risk	0.340	Low-risk
2016-12-12	2017-09-19	18＋3 W	CRL	2017-03-09	53	/	11.97 W	Yes	1	No	No	No	No	No	No	No	Second trimester screening	/	No	No	No	No	No	No	No	1987-09-13	49.5	1.210	Low-risk	0.440	Low-risk	0.340	Low-risk
2016-12-04	2017-09-11	19＋4 W	BPD	2017-04-11	38	/	17.36 W	Yes	1	No	No	No	No	No	No	No	No	/	No	No	No	No	No	No	No	1988-11-07	55	1.820	Low-risk	0.500	Low-risk	0.830	Low-risk
2016-12-09	2017-09-16	16＋4 W	BPD	2017-04-03	35	35	16.46 W	No	2	No	No	No	No	No	No	No	No	/	No	No	No	No	No	Yes	No	1984-09-25	59.5	0.460	Low-risk	0.610	Low-risk	1.870	Low-risk
2016-12-04	2017-09-11	19＋4 W	BPD	2017-04-18	49	/	20.86 W	Yes	1	No	No	No	No	No	Yes	No	No	/	No	No	No	No	No	No	No	1978-01-16	66	1.180	Low-risk	0.480	Low-risk	0.270	Low-risk
2016-12-05	2017-09-12	19＋3 W	BPD	2017-04-10	42	/	18.6 W	Yes	1	No	No	No	No	No	No	No	No	/	No	No	No	No	No	No	No	1989-10-15	48.5	0.600	Low-risk	0.420	Low-risk	1.670	Low-risk
2016-12-05	2017-09-12	19＋3 W	BPD	2017-04-11	40	/	17.98 W	Yes	1	No	No	No	No	No	No	No	No	/	No	No	No	No	No	No	No	1990-07-10	63.8	0.740	Low-risk	0.980	Low-risk	0.870	Low-risk
2016-12-05	2017-09-12	19＋3 W	BPD	2017-04-10	43	/	18.92 W	Yes	1	No	No	No	No	No	No	No	Second trimester screening	/	No	No	No	No	No	No	No	1989-09-10	52.6	0.530	Low-risk	0.850	Low-risk	0.370	Low-risk
2016-10-19	2017-07-26	26＋1 W	CRL	2017-01-21	69	/	12.92 W	Yes	1	No	No	No	No	No	No	Yes	No	/	No	No	No	No	No	No	No	1984-10-10	54.5	0.530	Low-risk	0.360	Low-risk	0.470	Low-risk
2016-12-24	2017-10-01	16＋5 W	CRL	2017-03-21	71	/	13.01 W	Yes	1	No	No	No	No	No	Yes	No	No	/	No	No	No	No	No	No	No	1981-09-21	60	0.670	Low-risk	0.760	Low-risk	0.970	Low-risk
2017-01-01	2017-10-08	15＋4 W	CRL	2017-03-28	57	/	12.24 W	Yes	1	No	No	No	No	No	No	No	No	/	No	No	No	No	No	No	Yes	1984-04-23	70	1.640	Low-risk	0.410	Low-risk	0.660	Low-risk
2016-12-14	2017-09-21	18＋1 W	BPD	2017-04-19	30	/	15 W	Yes	1	No	No	No	No	No	No	No	No	/	No	No	No	No	No	Yes	No	1991-07-02	49	0.610	Low-risk	0.440	Low-risk	0.250	Low-risk
2016-12-20	2017-09-27	17＋2 W	CRL	2017-03-16	64	/	12.67 W	Yes	1	No	No	No	No	No	Yes	No	No	/	No	No	No	No	No	No	Yes	1982-09-13	53	1.180	Low-risk	0.380	Low-risk	0.460	Low-risk
2016-11-05	2017-08-12	23＋5 W	BPD	2017-04-18	57	/	23.57 W	Yes	1	No	No	No	No	No	No	No	No	/	No	Yes	No	No	No	No	No	1988-04-01	60	0.550	Low-risk	0.420	Low-risk	1.080	Low-risk
2016-12-14	2017-09-21	18＋1 W	BPD	2017-04-19	41	/	18.29 W	Yes	1	No	No	No	No	No	Yes	No	No	/	No	No	No	No	No	No	No	1982-01-21	55.3	1.520	Low-risk	1.230	Low-risk	0.540	Low-risk
2017-01-09	2017-10-16	14＋3 W	BPD	2017-03-28	19.1	/	12.01 W	Yes	1	No	No	No	No	No	Yes	No	No	/	No	No	No	No	No	No	No	1982-08-16	72	0.470	Low-risk	0.400	Low-risk	1.090	Low-risk
2016-11-27	2017-09-03	20＋4 W	CRL	2017-02-20	55	/	12.11 W	Yes	1	No	No	No	No	No	No	Yes	No	/	No	No	No	No	No	No	No	1983-10-09	71.5	1.810	Low-risk	1.140	Low-risk	0.440	Low-risk
2016-11-15	2017-08-22	22＋2 W	BPD	2017-04-19	52	/	21.86 W	Yes	1	No	No	No	No	No	No	No	No	/	No	No	No	No	No	Yes	No	1989-06-02	51.4	1.620	Low-risk	0.830	Low-risk	0.540	Low-risk
2016-12-15	2017-09-22	14+ W	CRL	2017-03-13	50	/	11.74 W	No	1	No	No	No	No	No	Yes	No	No	/	No	No	No	No	No	No	No	1981-02-05	71	0.300	Low-risk	0.340	Low-risk	-0.780	Low-risk
2016-12-24	2017-10-01	16＋6 W	CRL	2017-03-17	63	/	12.61 W	Yes	1	No	No	No	No	No	Yes	No	No	/	No	No	No	No	No	No	No	1980-08-08	47	1.080	Low-risk	1.050	Low-risk	1.740	Low-risk
2016-12-13	2017-09-20	16＋3 W	CRL	2017-03-10	51	/	11.82 W	No	1	No	No	No	No	No	Yes	No	No	/	No	No	No	No	No	No	No	1978-10-12	59	-0.310	Low-risk	-0.710	Low-risk	0.110	Low-risk
2016-11-27	2017-09-03	20＋5 W	/	/	/	/	/	Yes	1	No	No	No	No	No	No	Yes	No	/	No	No	No	No	No	No	No	1987-12-22	81	-0.860	Low-risk	-0.650	Low-risk	0.000	Low-risk
2016-12-09	2017-09-16	/	CRL	2017-03-16	58	/	12.31 W	Yes	/	No	No	No	No	No	No	No	No	/	No	No	No	No	No	Yes	No	1991-11-24	48.5	-0.780	Low-risk	-0.490	Low-risk	0.260	Low-risk
2016-12-05	2017-09-12	19＋4 W	BPD	2017-03-22	32	/	15.58 W	Yes	1	No	No	No	No	No	No	Yes	No	/	No	No	No	No	No	No	No	1986-01-05	55	-1.230	Low-risk	-0.770	Low-risk	0.610	Low-risk
2017-01-05	2017-10-12	15＋1 W	/	/	/	/	/	Yes	1	No	No	No	No	No	Yes	No	No	/	No	No	No	No	No	No	No	1980-05-17	55	-0.710	Low-risk	-1.260	Low-risk	0.070	Low-risk
2017-01-07	2017-10-14	14＋6 W	/	/	/	/	/	Yes	1	No	No	No	No	No	Yes	No	No	/	No	No	No	No	No	No	No	1982-05-16	52	-0.870	Low-risk	0.990	Low-risk	0.970	Low-risk
2016-12-28	2017-10-05	/	BPD	2017-04-20	33	35	15.87 W	Yes	2	No	No	No	No	No	No	No	No	/	No	No	No	No	No	Yes	No	1988-11-29	55	0.520	Low-risk	2.010	Low-risk	-0.810	Low-risk
2017-01-08	2017-10-15	13＋5 W	CRL	2017-04-11	70	/	12.97 W	Yes	1	No	No	No	No	No	No	No	No	/	No	No	No	No	No	No	No	1983-01-21	71	-0.910	Low-risk	-0.590	Low-risk	0.080	Low-risk
2016-10-29	2017-08-05	24＋6 W	/	/	/	/	/	Yes	1	No	No	No	No	No	No	Yes	No	/	No	No	No	No	No	No	No	1992-11-02	48.7	0.610	Low-risk	-1.000	Low-risk	1.150	Low-risk
2017-01-05	2017-10-12	15＋1 W	CRL	2017-03-23	53	/	11.97 W	No	1	No	No	No	No	No	Yes	No	No	/	No	No	No	No	No	No	No	1982-06-23	53	-0.910	Low-risk	0.760	Low-risk	0.010	Low-risk
2016-11-30	2017-09-06	20+2 W	BPD	2017-03-24	40	/	17.98 W	Yes	1	No	No	No	No	No	No	Yes	No	/	No	No	No	No	No	No	No	1985-01-23	70	-0.020	Low-risk	0.090	Low-risk	-0.140	Low-risk
2016-12-21	2017-09-28	17＋2 W	CRL	2017-03-17	55	/	12.11 W	Yes	1	No	No	No	No	No	No	No	No	/	No	No	No	No	No	Yes	No	1983-01-24	82	-0.440	Low-risk	-1.100	Low-risk	1.280	Low-risk
2016-12-15	2017-09-22	18＋1 W	/	/	/	/	/	Yes	1	No	No	No	No	No	No	No	/	/	No	No	No	No	No	No	No	1984-04-08	48	-0.740	Low-risk	-1.130	Low-risk	-1.180	Low-risk
2016-12-23	2017-09-30	/	CRL	2017-03-16	53	/	11.97 W	Yes	1	No	No	No	No	No	Yes	No	No	/	No	No	No	No	No	No	No	1982-07-19	52	-0.210	Low-risk	-1.640	Low-risk	-2.470	Low-risk
2016-12-15	2017-09-22	18＋1 W	/	/	/	/	/	No	1	No	No	No	No	No	Yes	No	No	/	No	No	No	No	No	No	No	1982-11-23	59	-2.300	Low-risk	-1.170	Low-risk	0.220	Low-risk
2016-12-23	2017-09-30	17 W	/	/	/	/	/	Yes	1	No	No	No	No	No	Yes	No	No	/	No	No	No	No	No	No	No	1974-07-08	52.3	-1.250	Low-risk	-0.610	Low-risk	0.150	Low-risk
2016-10-15	2017-07-22	26＋6 W	BPD	2017-04-20	63	/	25.7 W	Yes	1	No	No	No	No	No	No	No	No	/	No	Yes	No	No	Yes	No	No	1984-12-09	60	0.120	Low-risk	-0.640	Low-risk	-0.960	Low-risk
2016-12-15	2017-09-22	18＋1 W	/	/	/	/	/	Yes	1	No	No	No	No	No	No	No	/	/	No	No	No	No	No	No	No	1983-12-27	54	-0.910	Low-risk	-0.280	Low-risk	-1.270	Low-risk
2016-12-17	2017-09-24	17＋6 W	CRL	2017-03-20	70	/	12.97 W	Yes	1	No	No	No	No	No	No	No	Second trimester screening	/	No	No	No	No	No	No	No	1991-01-01	48	-0.070	Low-risk	0.700	Low-risk	0.690	Low-risk
2016-12-19	2017-09-26	17＋4 W	/	/	/	/	/	Yes	1	No	No	No	No	No	No	No	/	/	No	No	No	No	No	No	No	1985-10-29	57.7	-0.830	Low-risk	-1.730	Low-risk	-0.490	Low-risk
2016-12-20	2017-09-27	17＋3 W	CRL	2017-03-14	56	/	12.18 W	Yes	1	No	No	No	No	No	No	No	Second trimester screening	/	No	No	No	No	No	No	No	1991-10-06	52	-1.320	Low-risk	-0.790	Low-risk	0.470	Low-risk
2016-12-19	2017-09-26	17＋4 W	CRL	2017-03-15	65	/	12.72 W	Yes	1	No	No	No	No	No	Yes	No	No	/	No	No	No	No	No	No	No	1982-10-22	48	0.130	Low-risk	-2.340	Low-risk	0.090	Low-risk
2016-12-27	2017-10-04	16＋3 W	CRL	2017-03-21	64	/	12.67 W	Yes	1	No	No	No	No	No	No	No	/	/	No	No	No	No	No	No	No	1983-05-09	55	-0.880	Low-risk	0.300	Low-risk	-1.300	Low-risk
2016-12-26	2017-10-03	16＋4 W	CRL	2017-03-20	55	/	12.11 W	Yes	1	No	No	No	No	No	Yes	No	No	/	No	No	No	No	No	No	No	1979-10-12	55.5	-0.480	Low-risk	-0.480	Low-risk	-1.140	Low-risk
2016-12-26	2017-10-03	16+4 W	CRL	2017-03-20	71	/	13.01 W	Yes	1	No	No	No	No	No	Yes	No	No	/	No	No	No	No	No	No	No	1981-10-13	57.5	-1.040	Low-risk	0.230	Low-risk	-0.500	Low-risk
2016-12-25	2017-10-02	16＋5 W	BPD	2017-04-20	38	/	17.36 W	Yes	1	No	No	No	No	No	Yes	No	No	/	No	No	No	No	No	No	No	1974-05-18	53	-1.580	Low-risk	0.630	Low-risk	-2.700	Low-risk
2016-12-26	2017-10-03	16＋4 W	CRL	2017-03-24	65	/	12.72 W	No	1	No	No	No	No	No	Yes	No	No	/	No	No	No	No	No	No	No	1981-03-10	59	0.300	Low-risk	-0.170	Low-risk	-0.140	Low-risk
2016-10-08	2017-07-15	26+3 W	BPD	2017-04-20	67	/	27.17 W	Yes	1	No	No	No	No	No	No	No	No	/	No	Yes	No	No	Yes	No	No	1991-02-21	63.1	-0.010	Low-risk	0.820	Low-risk	-0.120	Low-risk
2017-01-26	2017-11-02	12＋1 W	CRL	2017-04-20	57	/	12.24 W	Yes	1	No	No	No	No	No	No	No	No	/	No	Yes	No	No	No	No	No	1993-01-01	50	-0.940	Low-risk	0.510	Low-risk	-0.240	Low-risk
2016-11-06	2017-08-13	23+5 W	BPD	2017-04-20	59	/	24.27 W	Yes	1	No	No	No	No	No	No	No	No	/	No	Yes	No	No	Yes	No	No	1988-10-20	63	-1.110	Low-risk	-0.100	Low-risk	-0.750	Low-risk
2016-11-15	2017-08-22	21＋4 W	BPD	2017-03-24	41	/	18.29 W	Yes	1	No	No	No	No	No	No	No	No	/	No	No	No	No	No	Yes	No	1986-11-02	60	0.450	Low-risk	1.940	Low-risk	0.100	Low-risk
2016-12-18	2017-09-25	17＋5 W	CRL	2017-03-14	58	/	12.31 W	Yes	1	No	No	No	No	No	Yes	No	No	/	No	No	No	No	No	No	No	1981-03-01	55	-1.410	Low-risk	-1.210	Low-risk	-0.810	Low-risk
2016-11-01	2017-08-08	24＋4 W	BPD	2017-04-13	61	/	24.98 W	Yes	1	No	No	No	No	No	No	No	No	/	No	No	Yes	No	No	No	No	1989-08-30	55	-0.060	Low-risk	0.170	Low-risk	1.170	Low-risk
2017-01-08	2017-10-15	14＋6 W	/	/	/	/	/	Yes	1	No	No	No	No	No	No	No	No	/	No	No	No	No	No	Yes	No	1983-02-21	80	-0.030	Low-risk	-1.210	Low-risk	0.310	Low-risk
2017-01-01	2017-10-08	15＋6 W	CRL	2017-03-24	51	/	11.82 W	Yes	1	No	No	No	No	No	No	No	No	/	No	No	No	No	No	Yes	No	1983-03-20	61	0.860	Low-risk	-1.000	Low-risk	-0.440	Low-risk
2016-12-26	2017-10-03	16＋5 W	BPD	2017-03-16	17.2	/	11.52 W	Yes	1	No	No	No	No	No	No	Yes	No	/	No	No	No	No	No	No	No	1985-08-05	68	-0.140	Low-risk	0.760	Low-risk	0.520	Low-risk
2016-12-03	2017-09-10	17＋6 W	CRL	2017-03-14	66	67	12.77 W	Yes	2	No	No	No	No	No	Yes	No	No	/	No	No	No	No	No	No	No	1979-11-17	68.4	-0.560	Low-risk	-1.280	Low-risk	-1.240	Low-risk
2017-01-08	2017-10-15	13+3 W	CRL	2017-04-11	62	/	12.56 W	Yes	1	No	No	No	No	No	No	No	No	/	No	Yes	No	No	No	No	No	1987-11-28	64	-0.170	Low-risk	0.840	Low-risk	-0.080	Low-risk
2016-12-13	2017-09-20	18＋4 W	BPD	2017-04-11	38	/	17.36 W	Yes	1	No	No	No	No	No	No	No	Second trimester screening	/	No	No	No	No	No	No	No	1990-01-01	54	0.210	Low-risk	0.030	Low-risk	-0.430	Low-risk
2016-12-29	2017-10-06	16＋2 W	CRL	2017-03-24	53	/	11.97 W	Yes	/	No	No	No	No	No	Yes	No	No	/	No	No	No	No	No	No	No	1982-09-14	53	0.590	Low-risk	0.000	Low-risk	-0.460	Low-risk
2016-12-24	2017-10-01	17 W	/	/	/	/	/	Yes	/	No	No	No	No	No	Yes	No	No	/	No	No	No	No	No	No	No	1978-11-19	65.9	0.170	Low-risk	0.970	Low-risk	-0.400	Low-risk
2016-12-23	2017-09-30	17＋1 W	/	/	/	/	/	Yes	1	No	No	No	No	No	Yes	No	No	/	No	No	No	No	No	No	No	1979-07-31	61	0.080	Low-risk	-0.900	Low-risk	-1.610	Low-risk
2016-12-12	2017-09-19	17＋3 W	CRL	2017-03-08	67	/	12.83 W	No	1	No	No	No	No	No	No	No	No	/	No	No	No	No	No	Yes	No	1987-05-21	54	0.320	Low-risk	0.330	Low-risk	-0.660	Low-risk
2016-12-30	2017-10-07	16＋1 W	CRL	2017-03-27	52	/	11.89 W	Yes	1	No	No	No	No	No	Yes	No	No	/	No	No	No	No	No	No	No	1980-06-06	74	-2.480	Low-risk	-0.240	Low-risk	-0.420	Low-risk
2016-12-26	2017-10-03	16＋5 W	CRL	2017-03-24	63	/	12.61 W	Yes	1	No	No	No	No	No	Yes	No	No	/	No	No	No	No	No	No	No	1977-08-10	57	-0.090	Low-risk	-0.680	Low-risk	-0.140	Low-risk
2016-12-10	2017-09-17	19 W	CRL	2017-03-17	59	/	12.37 W	Yes	1	No	No	No	No	No	No	Yes	No	/	No	No	No	No	No	No	No	1989-01-29	65	-0.960	Low-risk	0.100	Low-risk	0.460	Low-risk
2016-12-20	2017-09-27	17＋4 W	CRL	2017-03-21	56	/	12.18 W	Yes	1	No	No	No	No	No	No	No	No	/	No	No	No	No	No	Yes	No	1986-09-30	73.5	0.240	Low-risk	0.090	Low-risk	0.140	Low-risk
2016-12-22	2017-09-29	15 W	CRL	2017-03-17	53	/	11.97 W	No	1	No	No	No	No	No	No	No	No	/	No	No	No	No	No	Yes	No	1983-10-30	71	0.770	Low-risk	-1.250	Low-risk	0.640	Low-risk
2016-11-20	2017-08-27	21＋6 W	CRL	2017-02-16	60	/	12.44 W	Yes	1	No	No	No	No	No	No	Yes	No	/	No	No	No	No	No	No	No	1989-02-23	60	-0.400	Low-risk	-0.290	Low-risk	-0.040	Low-risk
2016-12-10	2017-09-17	19 W	/	/	/	/	/	Yes	1	No	No	No	No	No	No	Yes	No	/	No	No	No	No	No	No	No	1987-12-23	52.5	-0.570	Low-risk	0.320	Low-risk	0.650	Low-risk
2016-12-25	2017-10-02	16＋6 W	CRL	2017-03-20	56	/	12.18 W	Yes	1	No	No	No	No	No	Yes	No	No	/	No	No	No	No	No	No	No	1981-11-06	63	-0.160	Low-risk	1.810	Low-risk	1.010	Low-risk
2016-12-10	2017-09-17	19 W	BPD	2017-04-19	46	/	19.88 W	Yes	1	No	No	No	No	No	Yes	No	No	/	No	No	No	No	No	No	No	1982-04-19	49	-0.150	Low-risk	-1.040	Low-risk	0.040	Low-risk
2016-12-16	2017-09-23	18＋1 W	BPD	2017-04-17	39	/	17.67 W	Yes	1	No	No	No	No	No	No	No	No	/	No	Yes	No	No	No	No	No	1983-08-25	54.5	-1.090	Low-risk	-0.160	Low-risk	-0.190	Low-risk
2016-11-04	2017-08-11	24＋1 W	BPD	2017-04-20	55	/	22.88 W	Yes	1	No	No	No	No	No	No	No	No	/	No	Yes	No	No	Yes	No	No	1996-10-26	52.5	-0.080	Low-risk	0.540	Low-risk	0.250	Low-risk
2017-01-13	2017-10-20	13+1 W	CRL	2017-04-21	76	/	13.21 W	Yes	/	No	No	No	No	No	No	No	No	/	No	No	No	No	No	Yes	No	1983-07-25	82	-0.540	Low-risk	0.100	Low-risk	-0.740	Low-risk
2016-11-29	2017-09-05	20＋4 W	BPD	2017-04-06	37	/	17.06 W	Yes	1	No	No	No	No	No	No	Yes	No	/	No	No	No	No	No	No	No	1987-09-12	53	1.900	Low-risk	-0.490	Low-risk	-1.070	Low-risk
2016-11-12	2017-08-19	23 W	/	/	/	/	/	Yes	1	No	No	No	No	No	No	No	No	/	No	Yes	No	No	No	No	No	1986-08-05	51	-1.200	Low-risk	-1.020	Low-risk	-1.060	Low-risk
2016-11-24	2017-08-31	21＋2 W	CRL	2017-02-17	48	/	11.58 W	Yes	/	No	No	No	No	No	No	Yes	No	/	No	No	No	No	No	No	No	1989-10-12	66	0.020	Low-risk	-1.800	Low-risk	0.560	Low-risk
2016-12-25	2017-10-02	16＋6 W	CRL	2017-03-20	72	/	13.06 W	Yes	1	No	No	No	No	No	Yes	No	No	/	No	No	No	No	No	No	No	1982-10-11	55	1.130	Low-risk	0.990	Low-risk	0.180	Low-risk
2016-12-19	2017-09-26	17＋5 W	BPD	2017-04-06	30	/	15 W	Yes	/	No	No	No	No	No	No	Yes	No	/	No	No	No	No	No	No	No	1988-08-26	49	0.530	Low-risk	-0.050	Low-risk	0.710	Low-risk
2016-12-19	2017-09-26	12＋1 W	CRL	2017-03-13	55	/	12.11 W	Yes	1	No	No	No	No	No	No	No	No	/	No	No	No	No	No	No	Yes	1986-10-14	80	0.470	Low-risk	0.450	Low-risk	0.770	Low-risk
2016-12-30	2017-10-07	12+1 W	CRL	2017-03-27	62	/	12.56 W	No	1	No	No	No	No	No	No	No	No	/	No	No	No	No	No	No	Yes	1983-04-03	53.6	1.410	Low-risk	0.520	Low-risk	1.450	Low-risk
2017-01-09	2017-10-16	15+1 W	CRL	2017-04-06	63	/	12.61 W	Yes	1	No	No	No	No	No	Yes	No	No	/	No	No	No	No	No	No	No	1982-08-12	62	0.800	Low-risk	1.410	Low-risk	0.710	Low-risk
2016-12-18	2017-09-25	18＋2 W	BPD	2017-04-06	30	34	15 W	Yes	2	No	No	No	No	No	No	No	No	/	No	No	No	No	No	No	No	1992-09-25	56	1.460	Low-risk	1.020	Low-risk	0.960	Low-risk
2017-01-08	2017-10-15	15＋2 W	CRL	2017-04-06	68	/	12.87 W	Yes	1	No	No	No	No	No	Yes	No	No	/	No	No	No	No	No	No	No	1979-05-10	63	1.040	Low-risk	1.230	Low-risk	0.930	Low-risk
2016-12-27	2017-10-04	16+ W	CRL	2017-03-27	56	/	12.18 W	Yes	1	No	No	No	No	No	Yes	No	No	/	No	No	No	No	No	No	No	1978-11-03	61	0.450	Low-risk	0.350	Low-risk	0.320	Low-risk
2017-01-07	2017-10-14	15＋3 W	CRL	2017-04-03	65	/	12.72 W	Yes	1	No	No	No	No	No	No	No	No	/	No	No	No	No	No	Yes	No	1982-11-02	41	0.820	Low-risk	1.340	Low-risk	0.850	Low-risk
2017-01-04	2017-10-11	12 W	CRL	2017-03-30	64	/	12.67 W	Yes	1	No	No	No	No	No	Yes	No	No	/	No	No	No	No	No	No	No	1980-11-15	54.6	0.570	Low-risk	1.140	Low-risk	0.480	Low-risk
2016-12-27	2017-10-04	17 W	CRL	2017-03-21	50	/	11.74 W	Yes	1	No	No	No	No	No	Yes	No	No	/	No	No	No	No	No	No	No	1979-01-26	54	0.660	Low-risk	1.720	Low-risk	0.810	Low-risk
2016-12-23	2017-09-30	17+4 W	BPD	2017-04-05	31	/	15.29 W	Yes	1	No	No	No	No	No	No	Yes	No	/	No	No	No	No	No	No	No	1983-01-06	62.5	0.630	Low-risk	0.460	Low-risk	0.640	Low-risk
2016-12-05	2017-09-12	20+1 W	BPD	2017-03-30	37	37	17.06 W	Yes	2	No	No	No	No	No	No	No	No	/	No	No	No	No	No	No	No	1990-07-16	54	0.670	Low-risk	2.390	Low-risk	1.160	Low-risk
2016-11-16	2017-08-23	22＋6 W	BPD	2017-04-24	54	/	22.54 W	Yes	/	No	No	No	No	No	No	No	No	/	Yes	No	No	No	No	No	No	1996-06-06	58	0.880	Low-risk	0.580	Low-risk	1.570	Low-risk
2016-11-28	2017-09-04	21+1 W	BPD	2017-04-05	39	/	17.67 W	Yes	1	No	No	No	No	No	No	No	Second trimester screening	/	No	No	No	No	No	No	No	1992-02-29	59	1.900	Low-risk	1.010	Low-risk	1.270	Low-risk
2016-12-25	2017-10-02	17+2 W	CRL	2017-03-23	50	/	11.74 W	Yes	1	No	No	No	No	No	Yes	No	No	/	No	No	No	No	No	No	No	1980-05-14	56	1.110	Low-risk	0.900	Low-risk	0.860	Low-risk
2016-12-28	2017-10-05	16＋6 W	CRL	2017-03-27	68	/	12.87 W	Yes	1	No	No	No	No	No	Yes	No	No	/	No	No	No	No	No	No	No	1981-08-18	74	0.790	Low-risk	0.630	Low-risk	1.130	Low-risk
2016-12-27	2017-10-04	17 W	CRL	2017-03-24	62	/	12.56 W	Yes	1	No	No	No	No	No	Yes	No	No	/	No	No	No	No	No	No	No	1978-06-10	47.5	0.870	Low-risk	0.520	Low-risk	0.530	Low-risk
2017-01-02	2017-10-09	16＋1 W	CRL	2017-04-06	60	/	12.44 W	Yes	1	No	No	No	No	No	Yes	No	No	/	No	No	No	No	No	No	No	1981-12-09	62	1.290	Low-risk	0.660	Low-risk	0.520	Low-risk
2017-01-01	2017-10-08	16＋2 W	BPD	2017-03-29	21	/	12.51 W	Yes	1	No	No	No	No	No	No	No	No	/	No	No	No	No	No	Yes	No	1990-12-13	57.9	0.660	Low-risk	1.310	Low-risk	1.150	Low-risk
2016-11-06	2017-08-13	24＋2 W	BPD	2017-04-24	58	/	23.92 W	No	1	No	No	No	No	No	No	No	No	/	No	Yes	No	No	No	No	No	1988-07-13	61	1.380	Low-risk	0.670	Low-risk	1.040	Low-risk
2017-01-14	2017-10-21	12+6 W	CRL	2017-04-11	66	/	12.77 W	Yes	1	No	No	No	No	No	No	No	No	/	No	No	No	No	No	Yes	No	1985-11-04	60.5	1.050	Low-risk	1.100	Low-risk	0.460	Low-risk
2016-12-20	2017-09-27	16＋3 W	BPD	2017-04-13	38	36	17.36 W	No	/	No	No	No	No	No	No	No	No	/	No	No	No	No	No	No	No	1989-09-23	55	1.030	Low-risk	1.390	Low-risk	1.320	Low-risk
2016-12-18	2017-09-25	16＋5 W	BPD	2017-04-13	40	37	17.98 W	No	2	No	No	No	No	No	No	No	No	/	No	No	No	No	No	No	No	1987-10-27	50	1.600	Low-risk	0.930	Low-risk	0.530	Low-risk
2016-12-09	2017-09-16	19＋5 W	CRL	2017-03-07	57	/	12.24 W	Yes	1	No	No	No	No	No	No	No	Second trimester screening	/	No	No	No	No	No	No	No	1983-12-02	62	0.520	Low-risk	0.760	Low-risk	0.350	Low-risk
2016-12-09	2017-09-16	19＋5 W	CRL	2017-03-06	54	/	12.04 W	Yes	1	No	No	No	No	No	No	Yes	No	/	No	No	No	No	No	No	No	1986-02-05	66	1.260	Low-risk	1.010	Low-risk	0.560	Low-risk
2016-12-19	2017-09-26	17＋3 W	CRL	2017-03-15	70	/	12.97 W	Yes	2	No	No	No	No	No	No	No	No	/	No	No	No	No	No	No	No	1987-04-30	54	1.510	Low-risk	1.060	Low-risk	0.500	Low-risk
2016-12-26	2017-10-03	17＋2 W	CRL	2017-03-22	57	/	12.24 W	Yes	1	No	No	No	No	No	Yes	No	No	/	No	No	No	No	No	No	No	1979-03-16	54	1.630	Low-risk	1.960	Low-risk	0.900	Low-risk
2016-12-17	2017-09-24	18＋4 W	BPD	2017-04-21	42	/	18.6 W	Yes	1	No	No	No	No	No	No	No	No	/	No	No	No	No	No	Yes	No	1989-02-05	66.2	1.000	Low-risk	1.600	Low-risk	1.620	Low-risk
2017-01-06	2017-10-13	15＋5 W	CRL	2017-04-05	58	/	12.31 W	Yes	1	No	No	No	No	No	Yes	No	No	/	No	No	No	No	No	No	No	1978-08-20	70	1.230	Low-risk	1.210	Low-risk	0.800	Low-risk
2017-01-06	2017-10-13	15＋5 W	CRL	2017-04-07	77	/	13.24 W	Yes	1	No	No	No	No	No	Yes	No	No	/	No	No	No	No	No	No	No	1981-08-03	55	1.140	Low-risk	2.080	Low-risk	2.060	Low-risk
2016-12-19	2017-09-26	18＋2 W	BPD	2017-04-21	42	/	18.6 W	Yes	1	No	No	No	No	No	No	No	No	/	No	Yes	No	No	No	No	No	1994-04-20	58	0.480	Low-risk	1.370	Low-risk	1.360	Low-risk
2017-01-08	2017-10-15	15＋3 W	CRL	2017-04-05	67	/	12.83 W	Yes	1	No	No	No	No	No	No	No	No	/	No	No	No	No	No	Yes	No	1985-03-11	43	1.410	Low-risk	1.230	Low-risk	0.760	Low-risk
2016-11-12	2017-08-19	23＋4 W	BPD	2017-04-21	60	/	24.63 W	Yes	1	No	No	No	No	No	No	No	No	/	No	Yes	No	No	No	No	No	1984-04-26	63.7	0.460	Low-risk	0.690	Low-risk	0.620	Low-risk
2016-12-26	2017-10-03	17＋2 W	BPD	2017-04-10	29	/	14.71 W	Yes	1	No	No	No	No	No	No	No	No	/	No	No	No	No	No	No	No	1983-04-04	50	2.040	Low-risk	0.840	Low-risk	0.570	Low-risk
2017-01-05	2017-10-12	15＋6 W	CRL	2017-04-06	57	/	12.24 W	Yes	/	No	No	No	No	No	No	No	No	/	No	No	No	No	No	Yes	No	1983-10-17	55.5	0.950	Low-risk	0.770	Low-risk	0.710	Low-risk
2016-12-29	2017-10-06	16＋6 W	CRL	2017-03-23	46	/	11.42 W	Yes	1	No	No	No	No	No	Yes	No	No	/	No	No	No	No	No	No	No	1981-04-14	52.5	0.680	Low-risk	1.190	Low-risk	1.370	Low-risk
2016-11-15	2017-08-22	23＋1 W	BPD	2017-04-21	51	/	21.52 W	Yes	1	No	No	No	No	No	No	No	No	/	No	Yes	No	No	No	No	No	1990-09-01	62	0.750	Low-risk	0.540	Low-risk	0.920	Low-risk
2016-12-03	2017-09-10	20＋4 W	BPD	2017-04-10	43	/	18.92 W	Yes	1	No	No	No	No	No	No	Yes	No	/	No	No	No	No	No	No	No	1984-10-04	57.8	0.670	Low-risk	1.730	Low-risk	1.080	Low-risk
2016-12-27	2017-10-04	17＋1 W	BPD	2017-04-25	33	/	15.87 W	Yes	1	No	No	No	No	No	No	No	No	/	No	No	No	No	No	No	Yes	1987-05-19	61.9	1.820	Low-risk	2.070	Low-risk	0.960	Low-risk
2016-11-07	2017-08-14	24+2 W	CRL	2017-02-04	57	/	12.24 W	Yes	1	No	No	No	No	No	No	No	No	/	No	Yes	No	No	No	No	No	1987-01-16	54	1.770	Low-risk	0.830	Low-risk	0.780	Low-risk
2016-11-05	2017-08-12	24＋4 W	BPD	2017-04-11	56	/	23.23 W	Yes	1	No	No	No	No	No	No	No	No	/	No	Yes	No	No	Yes	No	No	1989-11-11	51	1.660	Low-risk	2.070	Low-risk	0.600	Low-risk
2016-11-05	2017-08-12	24＋4 W	BPD	2017-04-25	56	/	23.23 W	Yes	1	No	No	No	No	No	No	No	No	/	No	Yes	No	No	Yes	No	No	1991-07-25	51	0.630	Low-risk	1.360	Low-risk	0.410	Low-risk
2017-01-01	2017-10-08	16＋3 W	BPD	2017-04-14	31	/	15.29 W	Yes	1	No	No	No	No	No	No	No	Second trimester screening	/	No	No	No	No	No	No	No	1985-01-20	55.1	1.550	Low-risk	0.620	Low-risk	0.600	Low-risk
2016-12-28	2017-10-05	17 W	CRL	2017-03-23	73	/	13.1 W	Yes	1	No	No	No	No	No	Yes	No	No	/	No	No	No	No	No	No	No	1982-09-13	61	0.560	Low-risk	0.340	Low-risk	0.360	Low-risk
2016-10-29	2017-08-05	/	BPD	2017-04-25	62	/	25.34 W	Yes	1	No	No	No	No	No	No	No	No	/	No	No	No	No	Yes	No	No	1992-12-30	50	0.700	Low-risk	0.800	Low-risk	1.270	Low-risk
2016-12-30	2017-10-07	16＋5 W	BPD	2017-04-24	31	/	15.29 W	Yes	1	No	No	No	No	No	No	No	No	/	No	No	No	No	No	Yes	No	1985-12-21	87	0.540	Low-risk	0.750	Low-risk	1.730	Low-risk
2016-11-22	2017-08-29	22＋1 W	BPD	2017-04-23	51	/	21.52 W	Yes	1	No	No	No	No	No	No	No	No	/	No	Yes	No	No	No	No	No	1985-11-27	58	0.410	Low-risk	0.580	Low-risk	1.230	Low-risk
2016-12-24	2017-10-01	17＋4 W	BPD	2017-04-18	37	/	17.06 W	Yes	1	No	No	No	No	No	No	No	No	/	No	No	No	No	No	No	No	1989-11-20	56	0.440	Low-risk	1.310	Low-risk	1.710	Low-risk
2016-10-18	2017-07-25	27＋1 W	BPD	2017-04-24	51	/	21.52 W	Yes	1	No	No	No	No	No	No	No	No	/	No	Yes	No	No	No	No	No	1993-11-03	52	0.710	Low-risk	0.850	Low-risk	1.450	Low-risk
2016-12-08	2017-09-15	19＋6 W	CRL	2016-01-29	7	/	6.86 W	Yes	1	No	No	No	No	No	No	Yes	No	/	No	No	No	No	No	No	No	1982-10-25	70	1.110	Low-risk	0.840	Low-risk	1.150	Low-risk
2016-12-25	2017-10-02	17＋ W	CRL	2017-03-23	59	/	12.37 W	Yes	1	No	No	No	No	No	Yes	No	No	/	No	No	No	No	No	No	No	1982-07-03	61.2	1.570	Low-risk	0.730	Low-risk	0.380	Low-risk
2016-12-20	2017-09-27	/	BPD	2017-04-25	47	/	20.2 W	Yes	1	No	No	No	No	No	Yes	No	No	/	No	Yes	No	No	No	No	No	1980-09-29	57	2.100	Low-risk	1.780	Low-risk	1.620	Low-risk
2016-11-23	2017-08-30	22 W	CRL	2017-02-17	48	/	11.58 W	Yes	1	No	No	No	No	No	No	No	No	/	No	No	No	No	No	Yes	No	1985-12-10	60	0.370	Low-risk	1.200	Low-risk	0.490	Low-risk
2016-12-17	2017-09-24	18＋4 W	CRL	2017-03-13	55	/	12.11 W	Yes	1	No	No	No	No	No	No	Yes	No	/	No	No	No	No	No	No	No	1989-03-01	54.5	0.650	Low-risk	0.530	Low-risk	1.080	Low-risk
2016-11-17	2017-08-24	/	BPD	2017-04-25	59	/	24.27 W	Yes	1	No	No	No	No	No	No	Yes	No	/	No	Yes	No	No	No	No	No	1988-11-24	65	0.690	Low-risk	1.280	Low-risk	0.270	Low-risk
2016-12-17	2017-09-24	18＋5 W	CRL	2017-03-14	63	/	12.61 W	Yes	1	No	No	No	No	No	No	No	No	/	No	No	No	No	No	No	No	1986-09-10	50.5	1.060	Low-risk	1.260	Low-risk	0.480	Low-risk
2016-12-24	2017-10-01	17＋5 W	CRL	2017-03-20	63	/	12.61 W	No	1	No	No	No	No	No	No	No	No	/	No	No	No	No	No	Yes	No	1985-08-12	60	1.170	Low-risk	0.950	Low-risk	1.010	Low-risk
2016-12-27	2017-10-04	17＋2 W	CRL	2017-03-23	74	/	13.14 W	Yes	1	No	No	No	No	No	Yes	No	No	/	No	No	No	No	No	No	No	1976-04-06	59	0.920	Low-risk	0.790	Low-risk	1.510	Low-risk
2016-11-14	2017-08-21	23＋3 W	CRL	2017-02-22	79	/	13.31 W	/	1	No	No	No	No	No	No	Yes	No	/	No	No	No	No	No	No	No	1987-01-13	63.9	0.500	Low-risk	1.020	Low-risk	0.330	Low-risk
2016-12-24	2017-10-01	17＋5 W	CRL	2017-03-17	54	/	12.04 W	Yes	1	No	No	No	No	No	No	Yes	No	/	No	No	No	No	No	No	No	1981-11-10	62.4	0.600	Low-risk	0.450	Low-risk	0.400	Low-risk
2017-01-01	2017-10-08	16＋4 W	CRL	2017-03-29	59	/	12.37 W	Yes	1	No	No	No	No	No	Yes	No	No	/	No	No	No	No	No	No	No	1982-09-07	61	1.970	Low-risk	0.740	Low-risk	0.830	Low-risk
2017-01-14	2017-10-21	12＋5 W	CRL	2017-04-10	53	/	11.97 W	Yes	1	No	No	No	No	No	No	No	No	/	No	No	No	No	No	Yes	No	1983-10-28	52.6	1.390	Low-risk	1.970	Low-risk	1.020	Low-risk
2017-01-09	2017-10-16	15＋3 W	CRL	2017-04-06	71	/	13.01 W	Yes	1	No	No	No	No	No	Yes	No	No	/	No	No	No	No	No	No	No	1981-11-19	68	0.890	Low-risk	0.860	Low-risk	1.160	Low-risk
2016-12-18	2017-09-25	18＋4 W	CRL	2017-03-15	60	/	12.44 W	Yes	1	No	No	No	No	No	No	No	Second trimester screening	/	No	No	No	No	No	No	No	1991-04-01	57.9	0.920	Low-risk	1.110	Low-risk	0.610	Low-risk
2016-12-20	2017-09-27	18＋2 W	CRL	2017-03-17	61	/	12.5 W	Yes	1	No	No	No	No	No	No	No	Second trimester screening	/	No	No	No	No	No	No	No	1990-09-27	46.8	1.290	Low-risk	1.880	Low-risk	0.500	Low-risk
2017-01-09	2017-10-16	15＋3 W	CRL	2017-04-03	56	/	12.18 W	Yes	1	No	No	No	No	No	Yes	No	No	/	No	No	No	No	No	No	No	1982-11-02	65	0.470	Low-risk	0.320	Low-risk	1.070	Low-risk
2016-11-22	2017-08-29	22＋2 W	BPD	2017-04-25	54	/	22.54 W	Yes	1	No	No	No	No	No	No	No	No	/	No	Yes	No	No	No	No	No	1989-04-04	57	0.530	Low-risk	0.410	Low-risk	0.340	Low-risk
2016-12-17	2017-09-24	18＋5 W	BPD	2017-04-18	39	/	17.67 W	Yes	/	No	No	No	No	No	No	No	Second trimester screening	/	No	No	No	No	No	No	No	1988-12-14	51	0.650	Low-risk	1.190	Low-risk	1.180	Low-risk
2016-12-30	2017-10-07	16＋6 W	CRL	2017-03-28	66	/	12.77 W	Yes	1	No	No	No	No	No	Yes	No	No	/	No	No	No	No	No	No	No	1981-05-24	75	1.240	Low-risk	0.780	Low-risk	0.480	Low-risk
2016-12-21	2017-09-28	18＋1 W	BPD	2017-04-11	33	/	15.87 W	Yes	1	No	No	No	No	No	No	No	No	/	No	No	No	No	No	No	No	1984-10-02	58	0.760	Low-risk	0.320	Low-risk	1.610	Low-risk
2017-01-12	2017-10-19	15 W	CRL	2017-04-07	50	/	11.74 W	Yes	1	No	No	No	No	No	Yes	No	No	/	No	No	No	No	No	No	No	1981-07-08	53	1.230	Low-risk	1.530	Low-risk	0.660	Low-risk
2016-12-23	2017-09-30	17＋6 W	CRL	2017-03-17	55	/	12.11 W	Yes	1	No	No	No	No	No	No	No	No	/	No	No	No	No	No	No	No	1985-11-20	54	0.560	Low-risk	0.570	Low-risk	0.550	Low-risk
2016-12-13	2017-09-20	19＋2 W	BPD	2017-04-18	38	/	17.36 W	Yes	1	No	No	No	No	No	No	No	No	/	No	No	No	No	No	No	No	1993-06-12	74.5	1.210	Low-risk	0.700	Low-risk	0.510	Low-risk
2016-12-11	2017-09-18	16＋5 W	CRL	2017-03-16	63	/	12.61 W	No	1	No	No	No	No	No	Yes	No	No	/	No	No	No	No	No	No	No	1978-11-07	57	1.610	Low-risk	0.660	Low-risk	0.790	Low-risk
2016-12-12	2017-09-19	19＋3 W	BPD	2017-04-18	46	/	19.88 W	Yes	1	No	No	No	No	No	No	No	No	/	No	No	No	No	No	No	No	1985-01-27	53	1.400	Low-risk	0.460	Low-risk	0.520	Low-risk
2016-12-09	2017-09-16	19＋6 W	BPD	2017-04-14	45	/	19.56 W	Yes	1	No	No	No	No	No	No	No	Second trimester screening	/	No	No	No	No	No	No	No	1983-03-18	48	1.930	Low-risk	0.540	Low-risk	0.280	Low-risk
2016-10-27	2017-08-03	26 W	BPD	2017-04-25	66	/	26.8 W	Yes	1	No	No	No	No	No	No	No	No	/	No	Yes	No	No	No	No	No	1992-02-13	62	1.590	Low-risk	0.940	Low-risk	1.370	Low-risk
2017-01-06	2017-10-13	15＋6 W	BPD	2017-04-17	30	/	15 W	Yes	1	No	No	No	No	No	No	No	No	/	No	No	No	No	No	No	No	1988-02-08	60	0.990	Low-risk	0.530	Low-risk	0.400	Low-risk
2016-12-16	2017-09-23	18＋6 W	BPD	2017-03-08	18.4	/	11.83 W	Yes	1	No	No	No	No	No	No	Yes	No	/	No	No	No	No	No	No	No	1986-04-12	41	0.840	Low-risk	1.870	Low-risk	0.460	Low-risk
2016-12-16	2017-09-23	18＋6 W	CRL	2017-03-20	78	/	13.28 W	Yes	1	No	No	No	No	No	Yes	No	No	/	No	No	No	No	No	No	No	1979-12-12	51.5	0.350	Low-risk	0.890	Low-risk	0.360	Low-risk
2016-12-07	2017-09-14	20＋1 W	BPD	2017-04-12	42	/	18.6 W	Yes	1	No	No	No	No	No	No	No	Second trimester screening	/	No	No	No	No	No	No	No	1985-10-29	68	1.350	Low-risk	0.840	Low-risk	0.490	Low-risk
2016-12-09	2017-09-16	19 W	BPD	2017-04-19	40	/	17.98 W	Yes	1	No	No	No	No	No	No	No	Second trimester screening	/	No	No	No	No	No	No	No	1989-01-10	46	0.600	Low-risk	0.800	Low-risk	0.330	Low-risk
2016-12-20	2017-09-27	/	BPD	2017-04-26	41	44	18.29 W	/	/	No	No	No	No	No	No	No	No	/	No	No	No	No	No	No	No	1985-02-15	55	1.060	Low-risk	0.630	Low-risk	0.640	Low-risk
2016-11-08	2017-08-15	24＋2 W	BPD	2017-04-18	62	/	25.34 W	Yes	1	No	No	No	No	No	No	Yes	No	/	No	No	No	No	Yes	No	No	1987-07-07	55	0.430	Low-risk	0.570	Low-risk	0.620	Low-risk
2016-12-31	2017-10-08	16+5 W	CRL	2017-03-25	59	/	12.37 W	Yes	/	No	No	No	No	No	Yes	No	No	/	No	No	No	No	No	No	No	1978-05-01	54.3	0.800	Low-risk	0.650	Low-risk	1.240	Low-risk
2016-12-14	2017-09-21	19+1 W	BPD	2017-04-19	45	/	19.56 W	Yes	/	No	No	No	No	No	No	No	Second trimester screening	/	No	No	No	No	No	No	No	1990-05-26	58	1.180	Low-risk	0.950	Low-risk	1.140	Low-risk
2016-11-20	2017-08-27	22＋4 W	BPD	2017-04-24	53	/	22.2 W	Yes	1	No	No	No	No	No	No	No	No	/	No	Yes	No	No	No	No	No	1990-08-26	58	1.020	Low-risk	2.150	Low-risk	0.810	Low-risk
2016-12-30	2017-10-07	16＋6 W	CRL	2017-03-24	71	/	13.01 W	Yes	1	No	No	No	No	No	Yes	No	No	/	No	No	No	No	No	No	No	1978-03-10	52.5	0.760	Low-risk	0.920	Low-risk	0.640	Low-risk
2016-12-28	2017-10-05	18 W	CRL	2017-03-24	63	/	12.61 W	Yes	1	No	No	No	No	No	Yes	No	No	/	No	No	No	No	No	No	No	1980-03-19	61	0.770	Low-risk	0.960	Low-risk	0.450	Low-risk
2016-11-10	2017-08-17	24 W	BPD	2017-04-14	56	/	23.23 W	Yes	1	No	No	No	No	No	No	No	No	/	No	Yes	No	No	Yes	No	No	1988-10-21	53.5	1.080	Low-risk	0.470	Low-risk	1.290	Low-risk
2017-01-04	2017-10-11	16+1 W	CRL	2017-03-31	57	/	12.24 W	Yes	1	No	No	No	No	No	Yes	No	No	/	No	No	No	No	No	No	No	1981-12-30	60	0.500	Low-risk	0.760	Low-risk	0.970	Low-risk
2016-12-26	2017-10-03	17＋3 W	BPD	2017-04-05	29	/	14.71 W	Yes	1	No	No	No	No	No	No	Yes	No	/	No	No	No	No	No	No	No	1986-10-20	55.5	0.960	Low-risk	0.930	Low-risk	1.850	Low-risk
2016-11-30	2017-09-06	21＋1 W	CRL	2017-03-15	63	/	12.61 W	Yes	1	No	No	No	No	No	No	Yes	No	/	No	No	No	No	No	No	No	1985-11-04	51.5	0.590	Low-risk	0.570	Low-risk	0.300	Low-risk
2017-01-17	2017-10-24	14＋2 W	CRL	2017-04-14	59	/	12.37 W	Yes	1	No	No	No	No	No	No	No	No	/	No	No	No	No	No	Yes	No	1988-06-27	57	0.590	Low-risk	1.620	Low-risk	0.790	Low-risk
2016-12-24	2017-10-01	17＋5 W	CRL	2017-03-21	70	/	12.97 W	Yes	1	No	No	No	No	No	No	No	No	/	No	No	No	No	No	No	No	1985-03-15	55	1.420	Low-risk	-0.430	Low-risk	0.440	Low-risk
2016-12-25	2017-10-02	/	CRL	2017-03-23	53	/	11.97 W	Yes	1	No	No	No	No	No	No	No	No	/	No	No	No	No	No	Yes	No	1988-02-20	55.3	-0.120	Low-risk	0.790	Low-risk	0.270	Low-risk
2017-01-02	2017-10-09	16＋4 W	CRL	2017-03-27	55	/	12.11 W	Yes	1	No	No	No	No	No	No	No	No	/	No	No	No	No	No	Yes	No	1986-04-12	49	-2.040	Low-risk	0.450	Low-risk	0.520	Low-risk
2016-12-21	2017-09-28	18＋2 W	CRL	2017-03-17	50	/	11.74 W	Yes	1	No	No	No	No	No	No	No	Second trimester screening	/	No	No	No	No	No	No	No	1991-12-07	49	-1.840	Low-risk	-0.520	Low-risk	0.250	Low-risk
2016-12-06	2017-09-13	20＋3 W	BPD	2017-04-12	41	/	18.29 W	Yes	/	No	No	No	No	No	No	No	Second trimester screening	/	No	No	No	No	No	No	No	1990-09-13	70	-0.720	Low-risk	0.500	Low-risk	0.040	Low-risk
2016-12-25	2017-10-02	17＋5 W	CRL	2017-03-24	68	/	12.87 W	Yes	1	No	No	No	No	No	Yes	No	No	/	No	No	No	No	No	No	No	1981-01-01	52	-1.630	Low-risk	-1.090	Low-risk	-0.120	Low-risk
2017-01-08	2017-10-15	15＋5 W	CRL	2017-04-07	72	/	13.06 W	No	1	No	No	No	No	No	Yes	No	No	/	No	No	No	No	No	No	No	1976-03-20	58	0.490	Low-risk	0.690	Low-risk	-0.300	Low-risk
2016-12-23	2017-09-30	18 W	CRL	2017-03-20	64	/	12.67 W	Yes	1	No	No	No	No	No	No	Yes	No	/	No	No	No	No	No	No	Yes	1988-11-08	56	-1.010	Low-risk	-0.080	Low-risk	-0.470	Low-risk
2016-12-03	2017-09-10	20+6 W	CRL	2017-02-25	56	/	12.18 W	Yes	1	No	No	No	No	No	No	Yes	No	/	No	No	No	No	No	No	No	1986-01-20	57.9	0.580	Low-risk	-0.120	Low-risk	0.720	Low-risk
2016-12-14	2017-09-21	19＋2 W	BPD	2017-04-12	40	/	17.98 W	Yes	1	No	No	No	No	No	No	No	No	/	No	No	No	No	No	No	No	1989-10-29	63	-0.250	Low-risk	0.480	Low-risk	-0.550	Low-risk
2016-12-21	2017-09-28	18＋2 W	CRL	2017-03-21	70	/	12.97 W	Yes	1	No	No	No	No	No	No	No	Second trimester screening	/	No	No	No	No	No	No	No	1983-08-11	57	0.050	Low-risk	1.020	Low-risk	-0.080	Low-risk
2016-12-20	2017-09-27	18＋2 W	CRL	2017-03-27	84	/	13.44 W	Yes	1	No	No	No	No	No	Yes	No	No	/	No	No	No	No	No	No	No	1982-10-21	52	-0.430	Low-risk	-0.120	Low-risk	-1.030	Low-risk
2016-12-25	2017-10-02	17＋5 W	CRL	2017-03-20	65	/	12.72 W	Yes	1	No	No	No	No	No	No	No	Second trimester screening	/	No	No	No	No	No	No	No	1991-09-04	53	0.400	Low-risk	0.600	Low-risk	-2.040	Low-risk
2016-12-24	2017-10-01	17＋6 W	CRL	2017-03-15	26	/	9.4 W	Yes	1	No	No	No	No	No	Yes	No	No	/	No	No	No	No	No	No	No	1980-12-09	65.5	-1.050	Low-risk	-0.420	Low-risk	-1.580	Low-risk
2017-01-16	2017-10-23	14＋4 W	CRL	2017-04-11	52	/	11.89 W	Yes	1	No	No	No	No	No	No	No	No	/	No	No	No	No	No	Yes	No	1985-01-30	51	0.530	Low-risk	-0.260	Low-risk	-0.540	Low-risk
2016-12-17	2017-09-24	18＋6 W	BPD	2017-03-17	20.3	/	12.33 W	Yes	1	No	No	No	No	No	No	No	No	/	No	No	No	No	No	Yes	No	1993-03-01	52.5	-0.100	Low-risk	-0.600	Low-risk	0.590	Low-risk
2017-01-15	2017-10-22	14＋5 W	CRL	2017-04-12	74	/	13.14 W	Yes	1	No	No	No	No	No	Yes	No	No	/	No	No	No	No	No	No	Yes	1976-01-01	57	0.050	Low-risk	0.490	Low-risk	-1.640	Low-risk
2016-12-22	2017-09-29	18＋1 W	CRL	2017-03-27	56	/	12.18 W	/	1	No	No	No	No	No	No	No	Second trimester screening	/	No	No	No	No	No	No	No	1984-11-23	61	0.120	Low-risk	0.310	Low-risk	-0.610	Low-risk
2017-01-19	2017-10-26	14＋1 W	CRL	2017-04-14	63	/	12.61 W	Yes	1	No	No	No	No	No	No	No	No	/	No	No	No	No	No	Yes	No	1983-07-04	59.5	-0.260	Low-risk	1.030	Low-risk	-1.660	Low-risk
2017-01-01	2017-10-08	16＋5 W	CRL	2017-03-27	58	/	12.31 W	Yes	1	No	No	No	No	No	Yes	No	No	/	No	No	No	No	No	No	No	1978-09-19	55	0.260	Low-risk	-0.080	Low-risk	-0.620	Low-risk
2017-01-14	2017-10-21	14＋6 W	CRL	2017-04-10	69	/	12.92 W	Yes	1	No	No	No	No	No	Yes	No	No	/	No	No	No	No	No	No	No	1979-09-22	59	0.070	Low-risk	0.290	Low-risk	-0.450	Low-risk
2016-12-26	2017-10-03	17＋4 W	CRL	2017-03-20	56	/	12.18 W	Yes	1	No	No	No	No	No	No	No	Second trimester screening	/	No	No	No	No	No	No	No	1985-11-12	71.4	-1.520	Low-risk	-0.460	Low-risk	0.730	Low-risk
2016-12-20	2017-09-27	18＋3 W	BPD	2017-04-26	41	44	18.29 W	Yes	2	No	No	No	No	No	No	No	No	/	No	No	No	No	No	No	No	1986-02-06	59.7	-0.500	Low-risk	0.570	Low-risk	-1.040	Low-risk
2017-01-01	2017-10-08	16＋5 W	BPD	2017-04-14	32	/	15.58 W	Yes	1	No	No	No	No	No	No	No	No	/	No	No	No	No	No	Yes	No	1984-01-09	59.3	-1.100	Low-risk	-0.960	Low-risk	-1.560	Low-risk
2016-11-03	2017-08-10	25 W	BPD	2017-04-25	67	63	27.17 W	Yes	2	No	No	No	No	No	No	No	No	/	No	Yes	No	No	No	No	No	1991-08-16	54.7	-1.970	Low-risk	1.400	Low-risk	-0.390	Low-risk
2016-12-20	2017-09-27	18＋3 W	CRL	2017-03-21	72	/	13.06 W	Yes	1	No	No	No	No	No	No	No	Second trimester screening	/	No	No	No	No	No	No	No	1991-03-08	51.5	0.920	Low-risk	-0.300	Low-risk	0.000	Low-risk
2017-01-20	2017-10-27	14 W	CRL	2017-04-26	78	78	13.28 W	Yes	2	No	No	No	No	No	No	No	No	/	No	No	No	No	No	No	No	1987-04-18	56.8	-0.230	Low-risk	-0.420	Low-risk	-1.110	Low-risk
2017-01-06	2017-10-13	16 W	CRL	2017-04-12	62	/	12.56 W	Yes	1	No	No	No	No	No	Yes	No	No	/	No	No	No	No	No	No	No	1982-02-08	71.5	0.120	Low-risk	-1.550	Low-risk	0.460	Low-risk
2016-12-07	2017-09-14	20+2 W	CRL	2017-03-01	53	/	11.97 W	Yes	1	No	No	No	No	No	No	Yes	No	/	No	No	No	No	No	No	No	1984-01-30	58	0.200	Low-risk	0.220	Low-risk	-1.250	Low-risk
2016-12-30	2017-10-07	17 W	CRL	2017-03-31	71	/	13.01 W	Yes	1	No	No	No	No	No	Yes	No	No	/	No	No	No	No	No	No	No	1980-12-26	56	-0.830	Low-risk	-0.100	Low-risk	-1.570	Low-risk
2016-12-03	2017-09-10	20+6 W	CRL	2017-02-28	57	/	12.31 W	Yes	1	No	No	No	No	No	No	Yes	No	/	No	No	No	No	No	No	No	1984-02-10	63.2	0.250	Low-risk	0.760	Low-risk	0.140	Low-risk
2017-01-02	2017-10-09	16＋4 W	BPD	2017-03-29	18.7	17.8	11.91 W	Yes	/	No	No	No	No	No	No	No	No	/	No	Yes	No	No	No	No	No	1986-07-15	58.4	0.230	Low-risk	-1.120	Low-risk	0.420	Low-risk
2017-01-02	2017-10-09	16＋4 W	CRL	2017-03-27	63	/	12.61 W	Yes	1	No	No	No	No	No	Yes	No	No	/	No	No	No	No	No	No	No	1981-10-15	78	-0.710	Low-risk	0.360	Low-risk	0.090	Low-risk
2016-12-18	2017-09-25	18＋5 W	CRL	2017-03-24	73	/	13.1 W	Yes	1	No	No	No	No	No	No	No	No	/	No	No	No	No	No	Yes	No	1992-01-14	56	-0.330	Low-risk	-1.030	Low-risk	-1.270	Low-risk
2016-12-31	2017-10-08	16＋6 W	BPD	2017-04-11	30	/	15 W	Yes	1	No	No	No	No	No	No	Yes	No	/	No	No	No	No	No	No	No	1990-12-18	54	-1.790	Low-risk	0.240	Low-risk	0.340	Low-risk
2016-11-18	2017-08-25	23 W	BPD	2017-04-26	58	/	23.92 W	Yes	1	No	No	No	No	No	Yes	No	No	/	No	Yes	No	No	Yes	No	No	1981-11-28	51.4	0.540	Low-risk	-0.290	Low-risk	-2.360	Low-risk
2017-01-10	2017-10-17	15＋3 W	CRL	2017-03-31	43	/	11.16 W	Yes	1	No	No	No	No	No	No	No	No	/	No	No	No	No	No	No	Yes	1986-12-30	60	0.530	Low-risk	-0.320	Low-risk	-1.310	Low-risk
2016-12-02	2017-09-09	21 W	CRL	2017-02-28	48	/	11.58 W	Yes	1	No	No	No	No	No	No	Yes	No	/	No	No	No	No	No	No	No	1991-11-15	60	0.680	Low-risk	0.080	Low-risk	0.050	Low-risk
2016-12-22	2017-09-29	17＋2 W	BPD	2017-04-21	38	38	17.36 W	No	2	No	No	No	No	No	No	No	No	/	No	No	No	No	No	No	No	1989-07-06	71.6	-1.460	Low-risk	-0.680	Low-risk	-0.140	Low-risk
2016-12-20	2017-09-27	14＋4 W	BPD	2017-03-27	26	/	13.87 W	No	/	No	No	No	No	No	No	No	No	/	No	No	No	No	No	Yes	No	1982-09-29	69.3	1.410	Low-risk	0.470	Low-risk	0.070	Low-risk
2016-12-24	2017-10-01	16＋5 W	CRL	2017-03-22	68	/	12.87 W	No	1	No	No	No	No	No	Yes	No	No	/	No	No	No	No	No	No	No	1978-04-10	70	0.830	Low-risk	-1.870	Low-risk	-0.190	Low-risk
2016-12-31	2017-10-08	17 W	CRL	2017-03-31	60	/	12.44 W	/	/	No	No	No	No	No	No	No	No	/	No	No	No	No	No	Yes	No	1988-12-04	58.5	-0.150	Low-risk	-0.520	Low-risk	-0.080	Low-risk
2017-01-01	2017-10-08	16＋6 W	CRL	2017-03-29	64	/	12.67 W	Yes	/	No	No	No	No	No	Yes	No	No	/	No	No	No	No	No	No	No	1979-06-17	54.8	-1.380	Low-risk	-0.190	Low-risk	-0.810	Low-risk
2016-12-27	2017-10-04	17＋3 W	BPD	2017-04-14	32	/	15.58 W	Yes	1	No	No	No	No	No	No	Yes	No	/	No	No	No	No	No	No	No	1988-08-27	51.7	0.230	Low-risk	0.250	Low-risk	0.340	Low-risk
2016-11-21	2017-08-28	22＋5 W	CRL	2017-02-24	68	/	12.87 W	Yes	1	No	No	No	No	No	No	No	No	/	No	No	No	No	No	No	No	1990-03-02	62	-0.230	Low-risk	0.060	Low-risk	-0.550	Low-risk
2017-01-07	2017-10-14	16 W	CRL	2017-04-07	53	/	11.97 W	/	1	No	No	No	No	No	Yes	No	No	/	No	No	No	No	No	No	No	1982-10-09	55.5	0.030	Low-risk	-2.200	Low-risk	0.300	Low-risk
2016-12-26	2017-10-03	17＋5 W	BPD	2017-04-12	31	/	15.29 W	Yes	1	No	No	No	No	No	No	No	No	/	No	No	No	No	No	No	No	1983-11-24	65	0.270	Low-risk	0.540	Low-risk	0.320	Low-risk
2016-12-29	2017-10-06	17+1 W	BPD	2017-04-27	36	35	16.76 W	Yes	2	No	No	No	No	No	No	No	No	/	No	No	No	No	No	No	No	1991-11-21	59	-0.490	Low-risk	0.870	Low-risk	0.050	Low-risk
2016-11-06	2017-08-13	24＋6 W	BPD	2017-04-27	51	/	21.52 W	Yes	1	No	No	No	No	No	No	No	No	/	No	Yes	No	No	No	No	No	1993-02-27	45	-0.220	Low-risk	-0.800	Low-risk	0.050	Low-risk
2017-01-13	2017-10-20	15＋1 W	CRL	2017-04-12	54	/	12.04 W	Yes	1	No	No	No	No	No	Yes	No	No	/	No	No	No	No	No	No	No	1975-07-03	70	-0.200	Low-risk	0.480	Low-risk	-1.360	Low-risk
2017-01-14	2017-10-21	15 W	CRL	2017-04-11	55	/	12.11 W	Yes	1	No	No	No	No	No	Yes	No	No	/	No	No	No	No	No	No	No	1980-01-01	54	-0.180	Low-risk	-1.730	Low-risk	0.580	Low-risk
2017-01-05	2017-10-12	16＋2 W	BPD	2017-04-24	37	/	17.06 W	Yes	1	No	No	No	No	No	No	No	No	/	No	No	No	No	No	No	No	1988-01-27	47.8	-0.080	Low-risk	-0.810	Low-risk	-1.330	Low-risk
2017-01-01	2017-10-08	16＋6 W	CRL	2017-03-23	48	/	11.58 W	No	/	No	No	No	No	No	Yes	No	No	/	No	No	No	No	No	No	No	1980-03-19	64	-0.300	Low-risk	-2.030	Low-risk	-0.760	Low-risk
2017-01-01	2017-10-08	16＋6 W	CRL	2017-03-28	62	/	12.56 W	Yes	1	No	No	No	No	No	Yes	No	No	/	No	No	No	No	No	No	No	1977-02-12	52.3	0.050	Low-risk	-0.330	Low-risk	0.460	Low-risk
2016-12-22	2017-09-29	16+4 W	CRL	2017-03-22	63	/	12.61 W	No	1	No	No	No	No	No	Yes	No	No	/	No	No	No	No	No	No	No	1976-10-05	50	-0.090	Low-risk	-2.220	Low-risk	-0.720	Low-risk
2016-11-09	2017-08-16	24＋2 W	BPD	2017-04-26	61	/	24.98 W	Yes	1	No	No	No	No	No	No	No	No	/	No	Yes	No	No	No	No	No	1994-04-15	57	0.160	Low-risk	-0.240	Low-risk	0.710	Low-risk
2016-12-23	2017-09-30	14+4 W	/	/	/	/	/	No	1	No	No	No	No	No	Yes	No	No	/	No	No	No	No	No	No	No	1976-09-02	55	-0.340	Low-risk	-0.580	Low-risk	-0.140	Low-risk
2017-01-02	2017-10-09	16＋5 W	CRL	2017-02-23	8	/	7.01 W	Yes	1	No	No	No	No	No	No	No	No	/	No	No	No	No	No	Yes	No	1984-03-15	65	1.160	Low-risk	0.900	Low-risk	0.700	Low-risk
2016-12-29	2017-10-06	17＋2 W	CRL	2017-02-22	14.2	/	7.9 W	Yes	1	No	No	No	No	No	No	Yes	No	/	No	No	No	No	No	No	No	1988-01-02	46.5	-0.210	Low-risk	0.510	Low-risk	0.590	Low-risk
2017-01-09	2017-10-16	15+5 W	CRL	2017-04-12	82	/	13.39 W	Yes	1	No	No	No	No	No	Yes	No	No	/	No	No	No	No	No	No	No	1980-11-09	51	0.760	Low-risk	-1.950	Low-risk	0.570	Low-risk
2016-12-24	2017-10-01	18 W	BPD	2017-04-07	30	/	15 W	Yes	1	No	No	No	No	No	No	No	Second trimester screening	/	No	No	No	No	No	No	No	1986-11-29	62	0.620	Low-risk	0.170	Low-risk	-0.180	Low-risk
2016-12-23	2017-09-30	18＋1 W	BPD	2017-04-07	33	/	15.87 W	Yes	1	No	No	No	No	No	No	No	Second trimester screening	/	No	No	No	No	No	No	No	1984-12-26	52	-0.470	Low-risk	-0.930	Low-risk	0.640	Low-risk
2016-12-27	2017-10-04	14+2 W	CRL	2017-03-17	51	/	11.82 W	No	1	No	No	No	No	No	Yes	No	No	/	No	No	No	No	No	No	No	1979-08-04	45	1.130	Low-risk	0.610	Low-risk	0.590	Low-risk
2016-12-25	2017-10-02	16＋4 W	CRL	2017-03-20	56	/	12.18 W	No	1	No	No	No	No	No	Yes	No	No	/	No	No	No	No	No	No	No	1981-04-10	69	1.360	Low-risk	0.820	Low-risk	1.510	Low-risk
2016-12-26	2017-10-03	15＋4 W	CRL	2017-03-24	68	/	12.87 W	No	1	No	No	No	No	No	Yes	No	No	/	No	No	No	No	No	No	No	1982-05-09	57	2.360	Low-risk	0.870	Low-risk	0.320	Low-risk
2016-12-30	2017-10-07	17＋5 W	BPD	2017-05-11	29	/	14.71 W	Yes	1	No	No	No	No	No	No	Yes	No	/	No	No	No	No	No	No	No	1989-10-04	58	1.090	Low-risk	1.140	Low-risk	1.280	Low-risk
2017-01-04	2017-10-11	17 W	CRL	2017-03-28	46	/	11.42 W	Yes	1	No	No	No	No	No	No	No	No	/	No	No	No	No	No	Yes	No	1983-03-22	50	1.070	Low-risk	0.590	Low-risk	1.260	Low-risk
2017-01-18	2017-10-25	15 W	CRL	2017-04-14	58	/	12.31 W	Yes	1	No	No	No	No	No	Yes	No	No	/	No	No	No	No	No	No	No	1980-04-28	62.5	0.760	Low-risk	1.080	Low-risk	0.530	Low-risk
2016-09-21	2017-06-28	32 W	BPD	2017-05-20	60	/	24.63 W	Yes	1	No	No	No	No	No	No	No	No	/	No	Yes	No	No	No	No	No	1991-09-30	60	0.960	Low-risk	0.640	Low-risk	0.580	Low-risk
2017-01-06	2017-10-13	16＋5 W	CRL	2017-04-07	63	/	12.61 W	Yes	1	No	No	No	No	No	No	No	No	/	No	No	No	No	No	Yes	No	1983-03-19	63	0.860	Low-risk	1.200	Low-risk	0.350	Low-risk
2016-11-15	2017-08-22	24＋1 W	BPD	2017-05-02	56	/	23.23 W	Yes	1	No	No	No	No	No	No	Yes	No	/	No	No	No	No	No	No	No	1984-08-24	57	0.550	Low-risk	0.470	Low-risk	1.050	Low-risk
2016-12-26	2017-10-03	17＋3 W	BPD	2017-04-26	40	37	17.98 W	No	2	No	No	No	No	No	No	No	No	/	No	No	No	No	No	No	No	1989-02-18	56.7	0.810	Low-risk	0.590	Low-risk	0.740	Low-risk
2016-12-25	2017-10-02	17＋3 W	CRL	2017-03-21	55	/	12.11 W	No	1	No	No	No	No	No	Yes	No	No	/	No	No	No	No	No	No	No	1981-08-12	55.8	1.120	Low-risk	0.670	Low-risk	0.540	Low-risk
2017-01-05	2017-10-12	16＋6 W	BPD	2017-04-21	30	/	15 W	Yes	1	No	No	No	No	No	No	No	Second trimester screening	/	No	No	No	No	No	No	No	1987-08-04	61.7	0.520	Low-risk	0.270	Low-risk	1.370	Low-risk
2016-12-20	2017-09-27	19＋1 W	BPD	2017-04-10	31	/	15.29 W	Yes	1	No	No	No	No	No	No	Yes	No	/	No	No	No	No	No	No	No	1990-05-26	64	0.920	Low-risk	0.650	Low-risk	1.140	Low-risk
2017-01-15	2017-10-22	15＋3 W	CRL	2017-04-12	68	/	12.87 W	Yes	1	No	No	No	No	No	Yes	No	No	/	No	No	No	No	No	No	No	1982-02-06	53	1.300	Low-risk	1.220	Low-risk	0.450	Low-risk
2016-12-24	2017-10-01	17＋3 W	CRL	2017-03-21	66	/	12.77 W	No	1	No	No	No	No	No	Yes	No	No	/	No	No	No	No	No	No	No	1981-04-12	66	0.840	Low-risk	0.810	Low-risk	1.140	Low-risk
2017-01-09	2017-10-16	16＋2 W	BPD	2017-04-20	31	/	15.29 W	Yes	1	No	No	No	No	No	Yes	No	No	/	No	No	No	No	No	No	No	1982-02-25	58	0.960	Low-risk	0.720	Low-risk	0.740	Low-risk
2016-12-15	2017-09-22	19+6 W	/	/	/	/	/	/	1	No	No	No	No	No	No	No	No	/	No	No	No	No	No	Yes	No	1981-08-26	76	1.350	Low-risk	0.890	Low-risk	1.550	Low-risk
2017-01-09	2017-10-16	16＋2 W	CRL	2017-03-29	47	/	11.5 W	No	1	No	No	No	No	No	Yes	No	No	/	No	No	No	No	No	No	No	1981-12-09	57.5	0.790	Low-risk	1.110	Low-risk	1.570	Low-risk
2017-01-25	2017-11-01	14 W	CRL	2017-04-12	28	/	9.63 W	Yes	1	No	No	No	No	No	No	No	No	/	No	No	No	No	No	Yes	No	1983-10-22	88	1.730	Low-risk	1.570	Low-risk	0.680	Low-risk
2017-01-04	2017-10-11	17 W	CRL	2017-03-31	63	/	12.61 W	Yes	1	No	No	No	No	No	Yes	No	No	/	No	No	No	No	No	No	No	1979-04-21	72	1.400	Low-risk	1.170	Low-risk	0.980	Low-risk
2016-12-08	2017-09-15	20＋6 W	CRL	2017-03-03	60	/	12.44 W	Yes	1	No	No	No	No	No	No	Yes	No	/	No	No	No	No	No	No	No	1990-08-13	59.5	0.860	Low-risk	0.570	Low-risk	0.490	Low-risk
2016-12-24	2017-10-01	18＋4 W	BPD	2017-04-14	34	/	16.16 W	Yes	1	No	No	No	No	No	No	Yes	No	/	No	No	No	No	No	No	No	1983-08-23	57	1.050	Low-risk	1.220	Low-risk	1.030	Low-risk
2017-01-06	2017-10-13	16＋5 W	BPD	2017-04-13	24	/	13.32 W	Yes	1	No	No	No	No	No	No	No	No	/	No	No	No	No	No	Yes	No	1986-01-06	58	0.570	Low-risk	0.450	Low-risk	0.610	Low-risk
2016-10-25	2017-08-01	27＋1 W	BPD	2017-04-07	56	/	23.23 W	Yes	1	No	No	No	No	No	No	No	No	/	No	Yes	No	No	Yes	No	No	1990-10-15	67	1.630	Low-risk	1.130	Low-risk	0.640	Low-risk
2016-12-27	2017-10-04	18＋1 W	BPD	2017-05-23	34	/	16.16 W	Yes	1	No	No	No	No	No	No	Yes	No	/	No	No	No	No	No	No	No	1987-07-08	55	0.740	Low-risk	0.520	Low-risk	0.570	Low-risk
2017-01-03	2017-10-10	17＋1 W	CRL	2017-03-28	61	/	12.5 W	Yes	1	No	No	No	No	No	Yes	No	No	/	No	No	No	No	No	No	No	1982-03-10	57.7	0.620	Low-risk	0.900	Low-risk	0.590	Low-risk
2017-01-07	2017-10-14	16＋4 W	CRL	2017-04-03	55	/	12.11 W	Yes	1	No	No	No	No	No	No	No	No	/	No	No	No	No	No	Yes	No	1985-12-16	89	0.580	Low-risk	0.660	Low-risk	0.330	Low-risk
2016-12-24	2017-10-01	18＋4 W	BPD	2017-04-20	35	/	16.46 W	Yes	1	No	No	No	No	No	No	Yes	No	/	No	No	No	No	No	No	No	1982-10-25	56	1.320	Low-risk	0.700	Low-risk	0.750	Low-risk
2017-01-03	2017-10-10	17＋1 W	CRL	2017-04-05	72	/	13.06 W	Yes	1	No	No	No	No	No	Yes	No	No	/	No	No	No	No	No	No	No	1982-02-24	60.9	0.730	Low-risk	1.800	Low-risk	0.530	Low-risk
2016-12-10	2017-09-17	20＋4 W	CRL	2017-03-20	65	/	12.72 W	Yes	1	No	No	No	No	No	No	Yes	No	/	No	No	No	No	No	No	No	1983-05-09	60	0.870	Low-risk	0.780	Low-risk	0.280	Low-risk
2016-12-18	2017-09-25	19＋3 W	CRL	2017-03-16	66	/	12.77 W	Yes	1	No	No	No	No	No	Yes	No	No	/	No	No	No	No	No	No	No	1980-01-22	58.5	0.660	Low-risk	0.480	Low-risk	0.940	Low-risk
2016-12-29	2017-10-06	17＋6 W	BPD	2017-04-11	30	/	15 W	Yes	1	No	No	No	No	No	No	Yes	No	/	No	No	No	No	No	No	No	1989-10-01	57.5	0.580	Low-risk	0.480	Low-risk	0.490	Low-risk
2016-11-10	2017-08-17	24＋6 W	BPD	2017-04-28	56	/	23.23 W	Yes	1	No	No	No	No	No	No	No	No	/	No	No	No	No	No	Yes	No	1992-01-03	57	0.990	Low-risk	0.440	Low-risk	0.330	Low-risk
2016-12-22	2017-09-29	18＋6 W	BPD	2017-04-19	32	/	15.58 W	Yes	1	No	No	No	No	No	No	Yes	No	/	No	No	No	No	No	No	No	1988-12-24	69	0.470	Low-risk	0.440	Low-risk	0.850	Low-risk
2016-12-25	2017-10-02	18＋3 W	BPD	2017-04-20	36	/	16.76 W	Yes	1	No	No	No	No	No	No	No	No	/	No	No	No	No	No	No	No	1983-04-17	70	0.820	Low-risk	1.170	Low-risk	0.660	Low-risk
2016-11-13	2017-08-20	24＋3 W	BPD	2017-04-29	60	/	24.63 W	Yes	1	No	No	No	No	No	No	No	No	/	No	Yes	No	No	No	No	No	1985-12-12	56	0.640	Low-risk	1.150	Low-risk	0.870	Low-risk
2016-12-20	2017-09-27	19＋1 W	BPD	2017-04-19	39	38	17.67 W	Yes	2	No	No	No	No	No	No	No	No	/	No	No	No	No	No	Yes	No	1983-09-23	59	0.620	Low-risk	0.840	Low-risk	0.490	Low-risk
2016-12-01	2017-09-08	21＋6 W	CRL	2017-02-24	54	/	12.04 W	Yes	1	No	No	No	No	No	No	Yes	No	/	No	No	No	No	No	No	No	1986-10-18	66	0.810	Low-risk	0.310	Low-risk	0.380	Low-risk
2016-11-15	2017-08-22	24＋1 W	BPD	2017-04-21	51	/	21.52 W	Yes	1	No	No	No	No	No	No	No	No	/	No	No	No	No	No	No	No	1989-02-28	55	1.850	Low-risk	1.270	Low-risk	1.130	Low-risk
2016-12-13	2017-09-20	20＋1 W	BPD	2017-04-10	37	/	17.06 W	Yes	1	No	No	No	No	No	No	Yes	No	/	No	No	No	No	No	No	No	1989-11-22	58	0.560	Low-risk	1.050	Low-risk	0.500	Low-risk
2016-12-24	2017-10-01	18＋4 W	BPD	2017-04-19	20	/	12.25 W	Yes	1	No	No	No	No	No	No	No	No	/	No	No	No	No	No	Yes	No	1988-01-10	58	0.480	Low-risk	0.570	Low-risk	0.520	Low-risk
2016-12-23	2017-09-30	16＋4 W	/	/	/	/	/	Yes	2	No	No	No	No	No	No	No	No	/	No	No	No	No	No	No	No	1987-07-09	60	0.580	Low-risk	1.170	Low-risk	0.400	Low-risk
2017-01-10	2017-10-17	16＋2 W	CRL	2017-04-03	46	/	11.42 W	Yes	1	No	No	No	No	No	Yes	No	No	/	No	No	No	No	No	No	No	1978-09-04	56	0.470	Low-risk	1.080	Low-risk	1.590	Low-risk
2017-01-09	2017-10-16	16＋3 W	CRL	2017-04-03	60	/	12.44 W	Yes	1	No	No	No	No	No	Yes	No	No	/	No	No	No	No	No	No	No	1981-08-12	50	0.530	Low-risk	1.590	Low-risk	0.670	Low-risk
2017-01-08	2017-10-15	16＋4 W	CRL	2017-04-05	57	/	12.24 W	Yes	1	No	No	No	No	No	Yes	No	No	/	No	No	No	No	No	No	No	1981-11-08	57	0.420	Low-risk	0.460	Low-risk	0.260	Low-risk
2016-12-28	2017-10-05	18＋1 W	CRL	2017-03-25	65	/	12.72 W	Yes	1	No	No	No	No	No	Yes	No	No	/	No	No	No	No	No	No	No	1982-02-01	57	0.800	Low-risk	1.120	Low-risk	0.830	Low-risk
2017-01-20	2017-10-27	12＋1 W	/	/	/	/	/	Yes	1	No	No	No	No	No	Yes	No	No	/	No	No	No	No	No	No	No	1976-09-01	63	1.070	Low-risk	0.890	Low-risk	1.200	Low-risk
2016-12-25	2017-10-02	18＋4 W	CRL	2017-03-22	49	/	11.66 W	Yes	1	No	No	No	No	No	No	No	No	/	No	No	No	No	No	No	No	1988-08-25	51.5	0.990	Low-risk	0.330	Low-risk	0.470	Low-risk
2017-01-02	2017-10-09	17＋3 W	CRL	2017-03-31	64	/	12.67 W	No	1	No	No	No	No	No	Yes	No	No	/	No	No	No	No	No	No	No	1982-11-02	60	0.600	Low-risk	0.500	Low-risk	1.230	Low-risk
2016-12-28	2017-10-05	18＋1 W	/	/	/	/	/	Yes	/	No	No	No	No	No	No	Yes	No	/	No	No	No	No	No	No	No	1986-08-12	60	1.350	Low-risk	1.030	Low-risk	0.850	Low-risk
2017-01-05	2017-10-12	17 W	CRL	2017-03-31	54	/	12.04 W	Yes	1	No	No	No	No	No	Yes	No	No	/	No	No	No	No	No	No	No	1981-08-17	51	0.730	Low-risk	0.900	Low-risk	0.690	Low-risk
2017-01-20	2017-10-27	14＋6 W	CRL	2017-04-17	46	/	11.42 W	Yes	1	No	No	No	No	No	Yes	No	No	/	No	No	No	No	No	No	No	1982-11-26	50	0.790	Low-risk	0.640	Low-risk	1.180	Low-risk
2017-01-16	2017-10-23	15＋3 W	CRL	2017-04-13	61	/	12.5 W	Yes	1	No	No	No	No	No	Yes	No	No	/	No	No	No	No	No	No	No	1981-10-15	60	1.900	Low-risk	1.090	Low-risk	0.660	Low-risk
2017-01-10	2017-10-17	15＋2 W	CRL	2017-04-05	59	/	12.37 W	Yes	1	No	No	No	No	No	No	No	No	/	No	No	No	No	No	No	Yes	1984-12-24	62.6	1.400	Low-risk	1.270	Low-risk	1.550	Low-risk
2017-01-01	2017-10-08	17＋4 W	CRL	2017-03-20	56	/	12.18 W	Yes	1	No	No	No	No	No	No	No	No	/	No	No	No	No	No	Yes	No	1988-12-06	58	2.070	Low-risk	1.280	Low-risk	0.460	Low-risk
2017-01-19	2017-10-26	15 W	CRL	2017-04-12	60	/	12.44 W	Yes	1	No	No	No	No	No	No	No	No	/	No	No	No	No	No	Yes	No	1988-08-07	68	1.420	Low-risk	0.860	Low-risk	1.650	Low-risk
2017-01-29	2017-11-05	13＋4 W	CRL	2017-04-08	36	/	10.49 W	Yes	1	No	No	No	No	No	Yes	No	No	/	No	No	No	No	No	No	No	1979-12-25	56	0.610	Low-risk	0.660	Low-risk	1.450	Low-risk
2017-01-16	2017-10-23	15＋3 W	CRL	2017-04-05	47	/	11.5 W	Yes	1	No	No	No	No	No	No	No	No	/	No	No	No	No	No	Yes	No	1989-01-01	55.1	1.140	Low-risk	0.670	Low-risk	0.780	Low-risk
2016-12-25	2017-10-02	18＋4 W	CRL	2017-03-21	53	/	11.97 W	Yes	1	No	No	No	No	No	No	No	Second trimester screening	/	No	No	No	No	No	No	No	1987-09-10	63.3	0.480	Low-risk	1.370	Low-risk	0.420	Low-risk
2016-12-28	2017-10-05	18＋1 W	CRL	2017-03-23	64	/	12.67 W	Yes	1	No	No	No	No	No	No	No	Second trimester screening	/	No	No	No	No	No	No	No	1988-09-27	54.8	1.130	Low-risk	0.890	Low-risk	1.410	Low-risk
2016-12-23	2017-09-30	18＋6 W	CRL	2017-03-20	50	/	11.74 W	Yes	1	No	No	No	No	No	No	No	No	/	No	No	No	No	No	No	No	1984-09-21	62	0.400	Low-risk	0.420	Low-risk	0.780	Low-risk
2016-10-28	2017-08-04	26＋6 W	BPD	2017-03-31	52	/	21.86 W	Yes	1	No	No	No	No	No	No	Yes	No	/	No	No	No	No	No	No	No	1995-09-01	61	1.710	Low-risk	1.770	Low-risk	0.770	Low-risk
2016-12-25	2017-10-02	18＋4 W	CRL	2017-03-20	66	/	12.77 W	Yes	1	No	No	No	No	No	No	No	Second trimester screening	/	No	No	No	No	No	No	No	1985-07-25	58.5	1.230	Low-risk	0.780	Low-risk	1.020	Low-risk
2016-12-11	2017-09-18	20＋4 W	BPD	2017-04-25	42	/	18.6 W	Yes	1	No	No	No	No	No	No	No	No	/	No	No	No	No	No	No	No	1988-04-04	48	1.030	Low-risk	1.600	Low-risk	1.010	Low-risk
2017-01-02	2017-10-09	17＋3 W	CRL	2017-03-29	55	/	12.11 W	Yes	1	No	No	No	No	No	Yes	No	No	/	No	No	No	No	No	No	No	1981-11-23	59	0.730	Low-risk	1.110	Low-risk	1.010	Low-risk
2016-12-20	2017-09-27	19＋2 W	BPD	2017-03-28	27	26	14.15 W	No	2	No	No	No	No	No	No	No	No	/	No	No	No	No	No	No	No	1992-04-08	61	0.930	Low-risk	1.530	Low-risk	1.420	Low-risk
2017-01-06	2017-10-13	16＋6 W	BPD	2017-05-02	41	/	18.29 W	Yes	1	No	No	No	No	No	No	No	No	/	No	Yes	No	No	No	No	No	1992-01-15	53	0.830	Low-risk	1.190	Low-risk	0.830	Low-risk
2016-12-30	2017-10-07	17＋6 W	BPD	2017-04-25	36	/	16.76 W	Yes	1	No	No	No	No	No	No	No	Second trimester screening	/	No	No	No	No	No	No	No	1986-09-19	63.6	0.740	Low-risk	0.350	Low-risk	0.870	Low-risk
2016-12-28	2017-10-05	18＋1 W	BPD	2017-04-03	26	/	13.87 W	Yes	1	No	No	No	No	No	Yes	No	No	/	No	No	No	No	No	No	No	1982-02-24	60	0.580	Low-risk	0.460	Low-risk	0.400	Low-risk
2016-12-17	2017-09-24	19＋5 W	BPD	2017-04-24	47	/	20.2 W	Yes	1	No	No	No	No	No	No	No	Second trimester screening	/	No	No	No	No	No	No	No	1986-10-09	54	0.560	Low-risk	0.830	Low-risk	0.590	Low-risk
2017-01-05	2017-10-12	17 W	BPD	2017-04-18	30	/	15 W	Yes	1	No	No	No	No	No	No	No	Second trimester screening	/	No	No	No	No	No	No	No	1987-09-10	65	0.650	Low-risk	0.530	Low-risk	0.480	Low-risk
2016-12-14	2017-09-21	20＋1 W	BPD	2017-04-20	40	/	17.98 W	Yes	1	No	No	No	No	No	No	No	Second trimester screening	/	No	No	No	No	No	No	No	1985-10-04	51.5	0.400	Low-risk	0.430	Low-risk	0.210	Low-risk
2016-12-30	2017-10-07	17＋6 W	BPD	2017-04-24	37	/	17.06 W	Yes	1	No	No	No	No	No	No	No	Second trimester screening	/	No	No	No	No	No	No	No	1990-12-22	50	0.440	Low-risk	0.340	Low-risk	1.340	Low-risk
2016-12-28	2017-10-05	18＋1 W	CRL	2017-03-25	68	/	12.87 W	Yes	1	No	No	No	No	No	No	No	No	/	No	No	No	No	No	No	No	1988-02-02	49	1.250	Low-risk	0.960	Low-risk	0.860	Low-risk
2017-01-03	2017-10-10	17+2 W	CRL	2017-03-30	60	/	12.44 W	Yes	1	No	No	No	No	No	Yes	No	No	/	No	No	No	No	No	No	No	1980-04-01	55	0.490	Low-risk	0.840	Low-risk	0.300	Low-risk
2017-01-13	2017-10-20	15＋ W	CRL	2017-04-05	47	/	11.5 W	Yes	1	No	No	No	No	No	No	No	No	/	No	No	No	No	No	Yes	No	1991-06-16	51.5	0.920	Low-risk	0.660	Low-risk	0.260	Low-risk
2016-12-25	2017-10-02	18＋4 W	BPD	2017-04-20	31	/	15.29 W	Yes	1	No	No	No	No	No	Yes	No	No	/	No	No	No	No	No	No	No	1982-10-26	57	0.800	Low-risk	0.600	Low-risk	0.730	Low-risk
2017-01-03	2017-10-10	17+2 W	CRL	2017-03-30	59	/	12.37 W	Yes	1	No	No	No	No	No	Yes	No	No	/	No	No	No	No	No	No	Yes	1978-11-03	78	0.710	Low-risk	0.230	Low-risk	0.890	Low-risk
2017-01-05	2017-10-12	13 W	CRL	2017-04-03	57	/	12.24 W	Yes	1	No	No	No	No	No	No	No	No	/	No	No	No	No	No	No	Yes	1986-01-05	52	0.550	Low-risk	0.620	Low-risk	0.500	Low-risk
2017-01-09	2017-10-16	16+3 W	CRL	2017-04-05	51	/	11.82 W	Yes	1	No	No	No	No	No	Yes	No	No	/	No	No	No	No	No	No	No	1980-04-01	50	0.500	Low-risk	0.730	Low-risk	1.380	Low-risk
2016-11-23	2017-08-30	23＋1 W	BPD	2017-05-03	57	/	23.57 W	Yes	1	No	No	No	No	No	No	No	No	/	No	Yes	No	No	Yes	No	No	1994-08-08	55	0.440	Low-risk	1.100	Low-risk	0.330	Low-risk
2017-01-07	2017-10-14	16+5 W	CRL	2017-04-07	68	/	12.87 W	Yes	1	No	No	No	No	No	No	No	No	/	No	No	No	No	No	Yes	No	1988-04-16	72	1.020	Low-risk	1.360	Low-risk	0.990	Low-risk
2017-01-19	2017-10-26	13 W	CRL	2017-04-19	72	/	13.06 W	Yes	1	No	No	No	No	No	Yes	No	No	/	No	No	No	No	No	No	No	1979-04-26	69.1	0.840	Low-risk	0.510	Low-risk	0.360	Low-risk
2016-12-09	2017-09-16	20＋6 W	BPD	2017-03-24	31	/	15.29 W	Yes	1	No	No	No	No	No	No	Yes	No	/	No	No	No	No	No	No	No	1988-09-05	57	0.770	Low-risk	0.520	Low-risk	1.380	Low-risk
2017-01-15	2017-10-22	15＋4 W	BPD	2017-04-28	31	/	15.29 W	Yes	1	No	No	No	No	No	Yes	No	No	/	No	No	No	No	No	No	No	1976-06-10	68	0.930	Low-risk	0.500	Low-risk	0.570	Low-risk
2016-12-07	2017-09-14	21＋1 W	CRL	2017-03-04	46	/	11.42 W	Yes	1	No	No	No	No	No	No	Yes	No	/	No	No	No	No	No	No	No	1987-10-08	62	0.620	Low-risk	0.860	Low-risk	1.310	Low-risk
2016-12-12	2017-09-19	20＋3 W	CRL	2017-03-09	60	/	12.44 W	Yes	1	No	No	No	No	No	No	Yes	No	/	No	No	No	No	No	No	No	1986-01-20	61.7	0.440	Low-risk	0.670	Low-risk	0.420	Low-risk
2016-11-15	2017-08-22	/	BPD	2017-04-25	59	/	24.27 W	Yes	1	No	No	No	No	No	No	Yes	No	/	No	No	No	No	No	No	No	1990-01-06	55	0.360	Low-risk	1.660	Low-risk	0.850	Low-risk
2017-01-05	2017-10-12	17＋1 W	CRL	2017-04-01	61	/	12.5 W	Yes	1	No	No	No	No	No	Yes	No	No	/	No	No	No	No	No	No	No	1979-08-28	54.5	-0.930	Low-risk	-1.280	Low-risk	-0.830	Low-risk
2016-12-31	2017-10-08	17+6 W	CRL	2017-03-30	52	/	11.89 W	Yes	1	No	No	No	No	No	No	No	No	/	No	No	No	No	No	Yes	No	1986-02-19	56	0.080	Low-risk	1.020	Low-risk	1.140	Low-risk
2017-01-02	2017-10-09	17+4 W	CRL	2017-03-30	62	/	12.56 W	Yes	1	No	No	No	No	No	No	No	No	/	No	No	No	No	No	Yes	No	1983-07-14	61.3	-0.170	Low-risk	-0.250	Low-risk	-0.970	Low-risk
2017-01-10	2017-10-17	16＋3 W	CRL	2017-04-10	59	/	12.37 W	Yes	1	No	No	No	No	No	Yes	No	No	/	No	No	No	No	No	No	No	1981-11-14	61.5	1.040	Low-risk	-0.390	Low-risk	0.340	Low-risk
2016-12-29	2017-10-06	18＋1 W	CRL	2017-03-23	46	/	11.42 W	Yes	1	No	No	No	No	No	No	No	Second trimester screening	/	No	No	No	No	No	No	No	1987-11-02	59	-0.990	Low-risk	-1.000	Low-risk	0.070	Low-risk
2017-01-19	2017-10-26	15＋1 W	CRL	2017-04-13	49	/	11.66 W	Yes	1	No	No	No	No	No	Yes	No	No	/	No	No	No	No	No	No	No	1982-06-09	48	-0.710	Low-risk	0.800	Low-risk	-0.520	Low-risk
2017-01-11	2017-10-18	14+6 W	CRL	2017-04-06	60	/	12.44 W	No	1	No	No	No	No	No	Yes	No	No	/	No	No	No	No	No	No	No	1980-09-08	57	-0.340	Low-risk	-0.230	Low-risk	0.760	Low-risk
2017-01-02	2017-10-09	17＋4 W	CRL	2017-03-31	49	48	11.66 W	Yes	2	No	No	No	No	No	Yes	No	No	/	No	No	No	No	No	No	No	1979-05-29	85	-0.510	Low-risk	-0.040	Low-risk	-0.520	Low-risk
2017-01-10	2017-10-17	16+3 W	CRL	2017-04-03	51	/	11.82 W	Yes	1	No	No	No	No	No	Yes	No	No	/	No	No	No	No	No	No	No	1980-10-27	62	1.390	Low-risk	0.010	Low-risk	-0.250	Low-risk
2016-11-16	2017-08-23	24＋2 W	BPD	2017-04-26	57	/	23.57 W	Yes	1	No	No	No	No	No	No	No	No	/	No	No	Yes	No	Yes	No	No	1989-08-19	51	-0.020	Low-risk	-0.470	Low-risk	-0.150	Low-risk
2017-01-08	2017-10-15	12+2 W	CRL	2017-04-06	56	/	12.18 W	No	1	No	No	No	No	No	Yes	No	No	/	No	No	No	No	No	No	No	1982-01-20	46.4	-0.620	Low-risk	-0.250	Low-risk	0.460	Low-risk
2016-12-10	2017-09-17	20＋6 W	BPD	2017-04-13	36	/	16.76 W	Yes	1	No	No	No	No	No	No	Yes	No	/	No	No	No	No	No	No	No	1992-01-23	56	0.940	Low-risk	-0.650	Low-risk	0.500	Low-risk
2017-01-04	2017-10-11	13 W	CRL	2017-04-06	60	/	12.44 W	Yes	1	No	No	No	No	No	Yes	No	No	/	No	No	No	No	No	No	Yes	1980-02-09	57.5	0.000	Low-risk	-0.450	Low-risk	-0.770	Low-risk
2016-12-20	2017-09-27	19＋3 W	CRL	2017-04-03	49	/	11.66 W	Yes	1	No	No	No	No	No	No	No	No	/	No	No	No	No	No	No	Yes	1990-06-11	48.2	-0.100	Low-risk	-1.040	Low-risk	-0.700	Low-risk
2016-11-25	2017-09-01	23 W	BPD	2017-05-03	52	/	21.86 W	Yes	1	No	No	No	No	No	No	No	No	/	No	Yes	No	No	No	No	No	1988-02-25	60	0.500	Low-risk	0.860	Low-risk	-0.680	Low-risk
2017-01-10	2017-10-17	16＋3 W	CRL	2017-04-06	71	/	13.01 W	Yes	1	No	No	No	No	No	Yes	No	No	/	No	No	No	No	No	No	No	1975-07-24	49.5	-1.540	Low-risk	0.020	Low-risk	-0.250	Low-risk
2017-01-06	2017-10-13	17 W	CRL	2017-04-03	67	/	12.83 W	Yes	1	No	No	No	No	No	Yes	No	No	/	No	No	No	No	No	No	No	1977-05-01	50	-0.450	Low-risk	0.170	Low-risk	-2.260	Low-risk
2017-01-12	2017-10-19	16＋1 W	BPD	2017-04-24	28	/	14.43 W	Yes	/	No	No	No	No	No	No	No	No	/	No	No	No	No	No	Yes	No	1983-11-13	69.5	-1.550	Low-risk	-0.310	Low-risk	-0.460	Low-risk
2016-12-22	2017-09-29	19＋1 W	BPD	2017-05-03	40	/	17.98 W	Yes	1	No	No	No	No	No	No	No	No	/	No	No	No	No	No	Yes	No	1989-05-22	57	-0.710	Low-risk	-0.480	Low-risk	-0.110	Low-risk
2017-01-06	2017-10-13	17 W	CRL	2017-04-03	63	/	12.61 W	Yes	1	No	No	No	No	No	Yes	No	No	/	No	No	No	No	No	No	No	1979-07-17	59	-1.860	Low-risk	-1.060	Low-risk	-0.300	Low-risk
2017-01-04	2017-10-11	17＋2 W	CRL	2017-03-31	60	/	12.44 W	Yes	1	No	No	No	No	No	Yes	No	No	/	No	No	No	No	No	No	No	1981-12-31	54	-0.860	Low-risk	0.060	Low-risk	1.760	Low-risk
2017-01-04	2017-10-11	17＋2 W	CRL	2017-03-30	48	/	11.58 W	Yes	1	No	No	No	No	No	No	No	No	/	No	No	No	No	No	Yes	No	1987-01-20	54	0.020	Low-risk	0.080	Low-risk	-1.720	Low-risk
2017-01-03	2017-10-10	17＋3 W	CRL	2017-03-30	65	/	12.72 W	Yes	1	No	No	No	No	No	Yes	No	No	/	No	No	No	No	No	No	No	1981-06-12	49	0.280	Low-risk	-1.220	Low-risk	-0.540	Low-risk
2016-12-29	2017-10-06	18＋1 W	BPD	2017-05-04	39	/	17.67 W	Yes	1	No	No	No	No	No	No	Yes	No	/	No	No	No	No	No	No	No	1985-09-11	56.5	-0.470	Low-risk	-0.850	Low-risk	-1.500	Low-risk
2017-01-07	2017-10-14	16＋6 W	CRL	2017-04-06	68	/	12.87 W	Yes	1	No	No	No	No	No	Yes	No	No	/	No	No	No	No	No	No	No	1982-08-25	55	-1.160	Low-risk	-0.740	Low-risk	-1.170	Low-risk
2017-01-07	2017-10-14	15+6 W	BPD	2017-05-04	35	34	16.46 W	Yes	2	No	No	No	No	No	No	No	No	/	No	No	No	No	No	No	No	1989-08-25	65	-0.220	Low-risk	-0.680	Low-risk	-0.570	Low-risk
2017-01-03	2017-10-10	17＋3 W	CRL	2017-04-08	80	/	13.34 W	Yes	1	No	No	No	No	No	No	No	No	/	No	No	No	No	No	No	No	1978-03-28	58	-1.230	Low-risk	1.660	Low-risk	0.030	Low-risk
2016-11-08	2017-08-15	25+3 W	BPD	2017-05-04	63	/	25.7 W	Yes	1	No	No	No	No	No	No	No	No	/	No	Yes	No	No	No	No	No	1991-03-14	54	0.590	Low-risk	1.420	Low-risk	-1.290	Low-risk
2016-12-27	2017-10-04	16＋3 W	BPD	2017-04-20	35	32	16.46 W	No	2	No	No	No	No	No	No	No	No	/	No	No	No	No	No	No	No	1983-08-30	55	-0.370	Low-risk	-0.110	Low-risk	-1.230	Low-risk
2017-01-09	2017-10-16	16＋5 W	CRL	2017-03-31	53	/	11.97 W	Yes	1	No	No	No	No	No	No	No	No	/	No	No	No	No	No	Yes	No	1985-07-02	55	-1.010	Low-risk	-2.480	Low-risk	0.030	Low-risk
2017-01-11	2017-10-18	16＋3 W	CRL	2017-04-05	58	/	12.31 W	Yes	1	No	No	No	No	No	Yes	No	No	/	No	No	No	No	No	No	No	1981-11-03	65	-0.840	Low-risk	-1.180	Low-risk	0.720	Low-risk
2017-01-10	2017-10-17	16＋4 W	CRL	2017-04-06	57	/	12.24 W	Yes	1	No	No	No	No	No	Yes	No	No	/	No	No	No	No	No	No	Yes	1973-08-27	80	-1.780	Low-risk	-0.820	Low-risk	-1.090	Low-risk
2016-12-23	2017-09-30	19＋1 W	CRL	2017-03-29	66	/	12.77 W	Yes	1	No	No	No	No	No	Yes	No	No	/	No	No	No	No	No	No	No	1978-11-22	63	0.660	Low-risk	0.700	Low-risk	0.750	Low-risk
2017-01-21	2017-10-28	15 W	CRL	2017-04-20	63	/	12.61 W	Yes	1	No	No	No	No	No	No	No	No	/	No	No	No	No	No	Yes	No	1990-04-02	52	-1.040	Low-risk	-0.080	Low-risk	0.180	Low-risk
2017-01-02	2017-10-09	17+5 W	BPD	2017-05-05	39	/	17.67 W	Yes	2	No	No	No	No	No	No	No	No	/	No	No	No	No	No	No	No	1985-10-15	50	-1.190	Low-risk	-1.160	Low-risk	-1.680	Low-risk
2016-12-28	2017-10-05	16＋1 W	CRL	2017-03-24	65	/	12.72 W	No	1	No	No	No	No	No	Yes	No	No	/	No	No	No	No	No	No	No	1976-08-20	57.5	-0.810	Low-risk	-0.230	Low-risk	-1.750	Low-risk
2017-01-16	2017-10-23	15+5 W	CRL	2017-04-10	58	/	12.31 W	Yes	1	No	No	No	No	No	No	No	No	/	No	No	No	No	No	Yes	No	1985-09-25	49	-0.180	Low-risk	0.020	Low-risk	-0.120	Low-risk
2017-01-14	2017-10-21	16 W	CRL	2017-04-11	59	/	12.37 W	Yes	1	No	No	No	No	No	Yes	No	No	/	No	No	No	No	No	No	No	1981-08-23	58.8	-0.060	Low-risk	-0.490	Low-risk	-2.140	Low-risk
2017-01-17	2017-10-24	15+4 W	CRL	2017-04-12	51	/	11.82 W	Yes	1	No	No	No	No	No	Yes	No	No	/	No	No	No	No	No	No	Yes	1981-07-09	56	-0.950	Low-risk	-0.990	Low-risk	1.460	Low-risk
2017-01-15	2017-10-22	15＋6 W	CRL	2017-04-13	65	/	12.72 W	Yes	1	No	No	No	No	No	Yes	No	No	/	No	No	No	No	No	No	No	1981-09-25	63	-0.080	Low-risk	1.140	Low-risk	-0.730	Low-risk
2017-01-21	2017-10-28	15 W	CRL	2017-04-14	58	/	12.31 W	Yes	1	No	No	No	No	No	Yes	No	No	/	No	No	No	No	No	No	No	1981-07-11	71	-0.410	Low-risk	-0.220	Low-risk	-1.100	Low-risk
2017-01-08	2017-10-15	16＋6 W	CRL	2017-04-07	56	/	12.18 W	Yes	1	No	No	No	No	No	No	No	No	/	No	No	No	No	No	No	No	1984-05-10	84	-0.960	Low-risk	0.100	Low-risk	2.100	Low-risk
2016-12-15	2017-09-22	20＋2 W	BPD	2017-04-24	39	/	17.67 W	Yes	1	No	No	No	No	No	No	No	No	/	No	No	No	No	No	No	No	1990-08-10	59	-0.730	Low-risk	-1.310	Low-risk	0.670	Low-risk
2017-01-07	2017-10-14	17 W	CRL	2017-04-07	58	/	12.31 W	Yes	/	No	No	No	No	No	No	No	No	/	No	No	No	No	No	Yes	No	1985-02-28	53.6	-1.130	Low-risk	1.250	Low-risk	0.520	Low-risk
2017-01-07	2017-10-14	17 W	BPD	2017-05-05	38	/	17.36 W	Yes	1	No	No	No	No	No	Yes	No	No	/	No	No	No	No	No	No	No	1980-09-06	58.5	1.500	Low-risk	-0.500	Low-risk	-1.260	Low-risk
2016-11-16	2017-08-23	24＋3 W	BPD	2017-05-02	58	/	23.92 W	Yes	1	No	No	No	No	No	No	No	No	/	No	Yes	No	No	No	No	No	1988-02-03	57	1.240	Low-risk	-0.650	Low-risk	-1.570	Low-risk
2017-01-14	2017-10-21	16 W	BPD	2017-05-03	31	/	15.29 W	Yes	1	No	No	No	No	No	No	Yes	No	/	No	No	No	No	No	No	No	1990-05-17	68	0.640	Low-risk	0.170	Low-risk	0.140	Low-risk
2017-01-07	2017-10-14	17 W	BPD	2017-05-05	39	37	17.67 W	No	/	No	No	No	No	No	No	No	No	/	No	No	No	No	No	No	No	1984-11-22	62	0.790	Low-risk	-1.600	Low-risk	0.740	Low-risk
2016-12-31	2017-10-08	18 W	CRL	2017-03-28	65	/	12.72 W	Yes	1	No	No	No	No	No	No	No	No	/	No	No	No	No	No	Yes	No	1990-04-23	75	0.320	Low-risk	-0.700	Low-risk	-1.090	Low-risk
2017-01-01	2017-10-08	16+2 W	BPD	2017-04-24	36	33	16.76 W	No	2	No	No	No	No	No	No	No	No	/	No	No	No	No	No	No	No	1986-01-09	60	-1.000	Low-risk	0.630	Low-risk	0.810	Low-risk
2017-01-13	2017-10-20	16＋1 W	BPD	2017-05-05	29	/	14.71 W	Yes	1	No	No	No	No	No	No	No	No	/	No	No	No	No	No	Yes	No	1983-06-19	60	-1.540	Low-risk	0.500	Low-risk	-0.120	Low-risk
2017-01-12	2017-10-19	16＋2 W	CRL	2017-04-12	45	/	11.33 W	Yes	1	No	No	No	No	No	Yes	No	No	/	No	No	No	No	No	No	No	1982-09-04	74	-0.420	Low-risk	-1.230	Low-risk	-0.340	Low-risk
2017-01-18	2017-10-25	15＋3 W	BPD	2017-04-26	26	/	13.87 W	Yes	1	No	No	No	No	No	Yes	No	No	/	No	No	No	No	No	No	No	1981-01-01	66	-0.130	Low-risk	0.200	Low-risk	-0.080	Low-risk
2017-01-06	2017-10-13	17＋1 W	CRL	2017-04-03	73	/	13.1 W	Yes	1	No	No	No	No	No	Yes	No	No	/	No	No	No	No	No	No	No	1982-01-16	72.5	1.330	Low-risk	0.530	Low-risk	-1.450	Low-risk
2017-01-17	2017-10-24	15＋4 W	CRL	2017-04-28	77	/	13.24 W	Yes	1	No	No	No	No	No	Yes	No	No	/	No	No	No	No	No	No	No	1982-11-19	65	-0.260	Low-risk	-0.230	Low-risk	-0.650	Low-risk
2016-11-20	2017-08-27	23＋6 W	BPD	2017-04-28	56	/	23.23 W	No	1	No	No	No	No	No	No	No	No	/	No	Yes	No	No	Yes	No	No	1988-12-17	58	-0.180	Low-risk	0.590	Low-risk	-0.710	Low-risk
2016-12-08	2017-09-15	21＋2 W	CRL	2017-03-07	54	/	12.04 W	Yes	1	No	No	No	No	No	No	Yes	No	/	No	No	No	No	No	No	No	1984-05-20	57	-0.120	Low-risk	-0.310	Low-risk	-1.900	Low-risk
2016-11-27	2017-09-03	22+6 W	BPD	2017-05-05	51	/	21.52 W	Yes	1	No	No	No	No	No	No	Yes	No	/	No	No	No	No	No	No	No	1983-10-01	55.5	-0.600	Low-risk	1.020	Low-risk	-0.150	Low-risk
2017-01-01	2017-10-08	17＋6 W	BPD	2017-04-06	31	/	15.29 W	Yes	1	No	No	No	No	No	No	No	No	/	No	No	No	No	No	Yes	No	1988-09-14	60	-0.600	Low-risk	0.330	Low-risk	0.350	Low-risk
2017-01-05	2017-10-12	17＋2 W	CRL	2017-03-31	50	/	11.74 W	Yes	1	No	No	No	No	No	Yes	No	No	/	No	No	No	No	No	No	No	1981-08-05	59.5	-1.290	Low-risk	0.090	Low-risk	-2.090	Low-risk
2017-02-02	2017-11-09	13＋2 W	CRL	2017-05-04	73	71	13.1 W	Yes	2	No	No	No	No	No	No	No	No	/	No	No	No	No	No	No	No	1985-05-13	63	-1.080	Low-risk	-1.220	Low-risk	-0.670	Low-risk
2016-11-21	2017-08-28	23＋5 W	BPD	2017-04-27	53	/	22.2 W	Yes	1	No	No	No	No	No	No	No	No	/	No	Yes	No	No	No	No	No	1987-03-11	51.2	0.170	Low-risk	0.020	Low-risk	-0.220	Low-risk
2016-11-24	2017-08-31	23＋2 W	BPD	2017-05-04	55	/	22.88 W	Yes	1	No	No	No	No	No	No	No	No	/	Yes	No	No	No	Yes	No	No	1989-02-12	56.5	-0.840	Low-risk	0.690	Low-risk	-0.080	Low-risk
2017-01-01	2017-10-08	18＋2 W	CRL	2017-03-30	65	/	12.72 W	Yes	1	No	No	No	No	No	Yes	No	No	/	No	No	No	No	No	No	No	1981-10-24	60	0.560	Low-risk	0.670	Low-risk	0.460	Low-risk
2016-12-31	2017-10-08	12＋5 W	CRL	2017-03-25	60	59	12.44 W	No	/	No	No	No	No	No	No	No	No	/	No	No	No	No	No	Yes	No	1983-09-29	49	0.300	Low-risk	0.530	Low-risk	0.250	Low-risk
2017-01-15	2017-10-22	16＋2 W	BPD	2017-04-25	29.3	/	14.8 W	Yes	1	No	No	No	No	No	No	Yes	No	/	No	No	No	No	No	No	No	1987-07-06	46	1.450	Low-risk	0.400	Low-risk	0.310	Low-risk
2017-01-22	2017-10-29	12+5 W	CRL	2017-04-24	61	/	12.5 W	Yes	1	No	No	No	No	No	Yes	No	No	/	No	No	No	No	No	No	No	1981-12-11	53	0.590	Low-risk	0.400	Low-risk	0.870	Low-risk
2016-12-29	2017-10-06	18＋5 W	BPD	2017-04-26	36	/	16.76 W	Yes	1	No	No	No	No	No	No	No	No	/	No	No	No	No	No	No	No	1987-07-24	52	0.520	Low-risk	0.530	Low-risk	1.310	Low-risk
2017-01-25	2017-11-01	14＋6 W	BPD	2017-05-05	28	/	14.43 W	Yes	1	No	No	No	No	No	No	No	No	/	No	Yes	No	No	No	No	No	1984-10-12	68.5	1.430	Low-risk	1.150	Low-risk	0.490	Low-risk
2016-12-19	2017-09-26	20＋1 W	CRL	2017-03-29	80	/	13.34 W	Yes	1	No	No	No	No	No	Yes	No	No	/	No	No	No	No	No	No	No	1981-11-09	58	0.570	Low-risk	0.560	Low-risk	1.660	Low-risk
2017-01-01	2017-10-08	18+2 W	BPD	2017-04-18	31	/	15.29 W	Yes	/	No	No	No	No	No	No	Yes	No	/	No	No	No	No	No	No	No	1990-04-08	88.4	0.950	Low-risk	0.530	Low-risk	0.770	Low-risk
2017-01-07	2017-10-14	17＋3 W	CRL	2017-04-03	59	/	12.37 W	Yes	1	No	No	No	No	No	Yes	No	No	/	No	No	No	No	No	No	No	1979-06-24	61	0.450	Low-risk	0.870	Low-risk	0.370	Low-risk
2017-02-06	2017-11-13	13+1 W	CRL	/	71	/	13.01 W	Yes	1	No	No	No	No	No	No	No	No	/	No	No	No	No	No	No	Yes	1985-09-11	55.3	0.330	Low-risk	0.510	Low-risk	0.250	Low-risk
2016-12-27	2017-10-04	19 W	CRL	2017-03-27	69	72	12.92 W	No	/	No	No	No	No	No	No	No	No	/	No	No	No	No	No	No	No	1987-10-06	72	1.010	Low-risk	0.740	Low-risk	1.990	Low-risk
2017-01-19	2017-10-26	15+5 W	CRL	2017-04-14	65	/	12.72 W	Yes	1	No	No	No	No	No	Yes	No	No	/	No	No	No	No	No	No	No	1979-06-25	73.2	0.510	Low-risk	0.510	Low-risk	0.820	Low-risk
2017-01-07	2017-10-14	17+3 W	CRL	2017-03-31	51	/	11.82 W	Yes	/	No	No	No	No	No	Yes	No	No	/	No	No	No	No	No	No	No	1981-06-22	60	1.220	Low-risk	1.430	Low-risk	0.650	Low-risk
2017-01-20	2017-10-27	16+ W	CRL	2017-04-17	78	/	13.28 W	Yes	1	No	No	No	No	No	Yes	No	No	/	No	No	No	No	No	No	No	1982-08-23	53	0.650	Low-risk	0.850	Low-risk	0.400	Low-risk
2017-01-10	2017-10-17	17 W	BPD	2017-05-08	39	/	17.67 W	Yes	/	No	No	No	No	No	No	No	No	/	No	Yes	No	No	No	No	No	1990-05-20	54	0.490	Low-risk	0.810	Low-risk	0.420	Low-risk
2016-11-21	2017-08-28	24+1 W	BPD	2017-05-04	53	/	22.2 W	Yes	1	No	No	No	No	No	No	No	No	/	No	Yes	No	No	No	No	No	1992-11-07	62	0.390	Low-risk	0.380	Low-risk	0.760	Low-risk
2017-01-14	2017-10-21	16＋3 W	CRL	2017-04-07	56	/	12.18 W	Yes	1	No	No	No	No	No	No	No	No	/	No	No	No	No	No	Yes	No	1987-10-29	67.5	0.290	Low-risk	0.580	Low-risk	0.290	Low-risk
2016-12-09	2017-09-16	21+4 W	CRL	2017-03-07	63	/	12.61 W	Yes	1	No	No	No	No	No	No	No	No	/	No	No	No	No	No	Yes	No	1986-01-22	53	0.540	Low-risk	0.450	Low-risk	1.360	Low-risk
2016-11-13	2017-08-20	25＋2 W	BPD	2017-04-18	54	/	22.54 W	Yes	1	No	No	No	No	No	No	No	No	/	No	Yes	No	No	No	No	No	1984-03-18	62.2	0.460	Low-risk	0.570	Low-risk	0.620	Low-risk
2017-01-24	2017-10-31	15 W	CRL	2017-04-20	59	/	12.37 W	Yes	1	No	No	No	No	No	Yes	No	No	/	No	No	No	No	No	No	No	1982-05-12	61	0.530	Low-risk	0.690	Low-risk	0.260	Low-risk
2017-01-01	2017-10-08	18 W	CRL	2017-03-29	54.9	/	12.1 W	Yes	1	No	No	No	No	No	No	Yes	No	/	No	No	No	No	No	No	No	1986-10-14	53	2.290	Low-risk	1.800	Low-risk	0.880	Low-risk
2016-12-31	2017-10-08	18＋3 W	CRL	2017-03-27	55	/	12.11 W	Yes	1	No	No	No	No	No	No	No	Second trimester screening	/	No	No	No	No	No	No	No	1989-08-08	52	1.030	Low-risk	1.070	Low-risk	1.160	Low-risk
2017-01-01	2017-10-08	18+2 W	CRL	2017-04-05	75	/	13.17 W	Yes	1	No	No	No	No	No	No	No	Second trimester screening	/	No	No	No	No	No	No	No	1985-03-02	54	0.690	Low-risk	1.240	Low-risk	1.710	Low-risk
2017-01-01	2017-10-08	18＋2 W	CRL	2017-03-28	67	/	12.83 W	Yes	1	No	No	No	No	No	No	No	Second trimester screening	/	No	No	No	No	No	No	No	1989-07-03	59	0.480	Low-risk	1.460	Low-risk	0.620	Low-risk
2017-01-04	2017-10-11	17＋6 W	BPD	2017-04-27	29	/	14.71 W	Yes	/	No	No	No	No	No	No	Yes	No	/	No	No	No	No	No	No	No	1987-08-16	67	1.020	Low-risk	0.560	Low-risk	0.270	Low-risk
2017-01-09	2017-10-16	17＋1 W	CRL	2017-04-06	74	/	13.14 W	/	1	No	No	No	No	No	Yes	No	No	/	No	No	No	No	No	No	No	1980-09-07	52	1.500	Low-risk	1.350	Low-risk	0.540	Low-risk
2017-01-11	2017-10-18	16＋6 W	CRL	2017-04-10	72	/	13.06 W	Yes	1	No	No	No	No	No	Yes	No	No	/	No	No	No	No	No	No	Yes	1979-10-13	57	0.930	Low-risk	0.610	Low-risk	1.030	Low-risk
2016-10-25	2017-08-01	28 W	BPD	2017-05-05	58	/	23.92 W	Yes	1	No	No	No	No	No	No	Yes	No	/	No	Yes	No	No	Yes	No	No	1995-09-04	65	1.410	Low-risk	0.960	Low-risk	1.390	Low-risk
2017-01-10	2017-10-17	17 W	CRL	2017-04-07	67	/	12.83 W	Yes	1	No	No	No	No	No	Yes	No	No	/	No	No	No	No	No	No	No	1977-11-16	55	0.980	Low-risk	1.250	Low-risk	1.170	Low-risk
2016-10-24	2017-07-31	28＋1 W	BPD	2017-05-05	67	/	27.17 W	Yes	1	No	No	No	No	No	No	No	No	/	No	Yes	No	No	Yes	No	No	1983-06-10	74.6	0.600	Low-risk	0.760	Low-risk	1.340	Low-risk
2016-12-26	2017-10-03	19＋1 W	BPD	2017-04-24	38	/	17.36 W	Yes	1	No	No	No	No	No	No	No	Second trimester screening	/	No	No	No	No	No	No	No	1989-07-08	60	0.750	Low-risk	0.660	Low-risk	1.390	Low-risk
2016-12-02	2017-09-09	22＋4 W	BPD	2017-05-07	53	/	22.2 W	Yes	1	No	No	No	No	No	No	No	No	/	No	Yes	No	No	No	No	No	1989-01-12	54.5	1.470	Low-risk	1.150	Low-risk	1.660	Low-risk
2016-12-28	2017-10-05	18＋6 W	BPD	2017-04-27	38	/	17.36 W	Yes	1	No	No	No	No	No	Yes	No	No	/	No	No	No	No	No	No	No	1980-02-22	65	1.130	Low-risk	0.640	Low-risk	1.990	Low-risk
2017-01-20	2017-10-27	15＋4 W	BPD	2017-05-08	32	/	15.58 W	Yes	1	No	No	No	No	No	Yes	No	No	/	No	No	No	No	No	No	No	1979-11-03	68	1.230	Low-risk	0.590	Low-risk	0.400	Low-risk
2016-12-25	2017-10-02	19＋2 W	CRL	2017-03-22	62	/	12.56 W	Yes	1	No	No	No	No	No	No	Yes	No	/	No	No	No	No	No	No	No	1990-07-05	47	1.030	Low-risk	1.720	Low-risk	1.950	Low-risk
2016-12-09	2017-09-16	21＋4 W	CRL	2017-03-07	53	/	11.97 W	Yes	1	No	No	No	No	No	No	Yes	No	/	No	No	No	No	No	No	No	1988-09-11	74	1.300	Low-risk	0.390	Low-risk	0.240	Low-risk
2017-01-07	2017-10-14	17＋3 W	BPD	2017-05-08	37	/	17.06 W	Yes	1	No	No	No	No	No	No	No	No	/	No	No	No	No	No	No	Yes	1988-02-06	57	0.870	Low-risk	0.770	Low-risk	0.330	Low-risk
2017-01-17	2017-10-24	16＋1 W	/	/	/	/	/	Yes	/	No	No	No	No	No	Yes	No	No	/	No	No	No	No	No	No	No	1978-02-14	63	0.620	Low-risk	0.800	Low-risk	0.850	Low-risk
2017-01-10	2017-10-17	17＋1 W	CRL	2017-04-06	57	/	12.24 W	Yes	1	No	No	No	No	No	Yes	No	No	/	No	No	No	No	No	No	No	1982-01-22	62	0.430	Low-risk	0.400	Low-risk	1.200	Low-risk
2017-01-19	2017-10-26	15＋6 W	/	/	/	/	/	Yes	/	No	No	No	No	No	No	No	No	/	No	No	No	No	No	Yes	No	1983-11-03	53.5	0.740	Low-risk	0.640	Low-risk	1.260	Low-risk
2016-12-28	2017-10-05	19 W	BPD	2017-05-04	28	/	14.43 W	Yes	1	No	No	No	No	No	No	No	No	/	No	No	No	No	No	Yes	No	1984-07-15	53.5	0.700	Low-risk	1.280	Low-risk	0.670	Low-risk
2017-02-05	2017-11-12	12＋3 W	CRL	2017-05-02	61	/	12.5 W	Yes	1	No	No	No	No	No	No	No	No	/	No	Yes	No	No	No	No	No	1986-01-13	49.5	1.550	Low-risk	1.490	Low-risk	0.430	Low-risk
2017-01-25	2017-11-01	15 W	CRL	2017-04-20	65	/	12.72 W	Yes	1	No	No	No	No	No	Yes	No	No	/	No	No	No	No	No	No	No	1982-09-24	58	1.410	Low-risk	0.740	Low-risk	1.220	Low-risk
2017-01-20	2017-10-27	15＋5 W	BPD	2017-05-08	32	/	15.58 W	Yes	1	No	No	No	No	No	Yes	No	No	/	No	No	No	No	No	No	No	1982-03-04	52.5	0.830	Low-risk	1.150	Low-risk	0.720	Low-risk
2017-01-21	2017-10-28	15＋4 W	CRL	2017-04-18	71	/	13.01 W	Yes	1	No	No	No	No	No	Yes	No	No	/	No	No	No	No	No	No	No	1979-05-01	72.5	0.490	Low-risk	0.630	Low-risk	0.460	Low-risk
2017-01-17	2017-10-24	16＋1 W	BPD	2017-04-13	17	/	11.47 W	Yes	1	No	No	No	No	No	Yes	No	No	/	No	No	No	No	No	No	No	1981-08-20	53	0.520	Low-risk	0.560	Low-risk	0.400	Low-risk
2016-12-19	2017-09-26	20＋2 W	CRL	2017-03-21	66	/	12.77 W	Yes	/	No	No	No	No	No	Yes	No	No	/	No	No	No	No	No	No	No	1982-10-12	62	1.240	Low-risk	1.400	Low-risk	0.570	Low-risk
2016-12-03	2017-09-10	22＋4 W	BPD	2017-05-08	58	/	23.92 W	Yes	1	No	No	No	No	No	No	Yes	No	/	No	No	No	No	No	No	No	1985-08-28	60	2.330	Low-risk	1.480	Low-risk	0.500	Low-risk
2017-01-24	2017-10-31	15＋1 W	CRL	2017-04-21	66	/	12.77 W	Yes	1	No	No	No	No	No	Yes	No	No	/	No	No	No	No	No	No	No	1981-07-06	50	0.800	Low-risk	0.930	Low-risk	0.960	Low-risk
2017-01-09	2017-10-16	12＋5 W	CRL	2017-04-05	45	/	11.33 W	Yes	1	No	No	No	No	No	No	No	No	/	No	No	No	No	No	No	Yes	1988-02-05	73.8	0.790	Low-risk	2.350	Low-risk	0.350	Low-risk
2017-01-26	2017-11-02	14＋6 W	BPD	2017-05-02	27	/	14.15 W	Yes	1	No	No	No	No	No	Yes	No	No	/	No	No	No	No	No	No	No	1979-01-01	64.5	1.760	Low-risk	1.270	Low-risk	1.010	Low-risk
2017-01-20	2017-10-27	15+5 W	CRL	2017-04-14	48	/	11.58 W	Yes	1	No	No	No	No	No	Yes	No	No	/	No	No	No	No	No	No	No	1981-05-21	57	1.180	Low-risk	2.280	Low-risk	0.470	Low-risk
2016-11-23	2017-08-30	24 W	BPD	2017-05-03	51	/	21.52 W	Yes	1	No	No	No	No	No	No	No	No	/	No	Yes	No	No	No	No	No	1985-11-02	60	0.580	Low-risk	1.780	Low-risk	0.670	Low-risk
2016-12-16	2017-09-23	20＋4 W	CRL	2017-03-05	30	/	9.86 W	Yes	1	No	No	No	No	No	No	No	No	/	No	No	No	No	No	No	No	1984-07-12	51.5	0.550	Low-risk	0.450	Low-risk	0.760	Low-risk
2016-12-28	2017-10-05	17+ W	BPD	2017-04-20	30	/	15 W	Yes	1	No	No	No	No	No	No	No	Second trimester screening	/	No	No	No	No	No	No	No	1986-11-14	57	1.450	Low-risk	1.170	Low-risk	0.560	Low-risk
2016-11-03	2017-08-10	26＋6 W	BPD	2017-05-09	66	/	26.8 W	Yes	1	No	No	No	No	No	No	No	No	/	No	No	No	No	No	No	No	1990-04-12	48	0.920	Low-risk	0.700	Low-risk	0.430	Low-risk
2017-01-10	2017-10-17	17+1 W	CRL	2017-04-07	59	/	12.37 W	Yes	1	No	No	No	No	No	Yes	No	No	/	No	No	No	No	No	No	No	1982-12-20	58.5	0.540	Low-risk	0.970	Low-risk	0.720	Low-risk
2017-01-28	2017-11-04	14＋4 W	CRL	2017-04-25	60	/	12.44 W	Yes	1	No	No	No	No	No	Yes	No	No	/	No	No	No	No	No	No	Yes	1981-10-25	64	0.820	Low-risk	0.740	Low-risk	1.110	Low-risk
2016-12-12	2017-09-19	21+2 W	BPD	2017-04-19	41	/	18.29 W	Yes	1	No	No	No	No	No	Yes	No	No	/	No	No	No	No	No	No	No	1978-01-14	64.7	0.670	Low-risk	0.600	Low-risk	0.500	Low-risk
2017-02-02	2017-11-09	13+6 W	CRL	2017-05-04	65	/	12.72 W	Yes	1	No	No	No	No	No	No	No	No	/	No	No	No	No	No	Yes	No	1984-03-24	49	0.840	Low-risk	1.780	Low-risk	0.990	Low-risk
2016-11-09	2017-08-16	26 W	BPD	2017-04-21	59	/	24.27 W	Yes	1	No	No	No	No	No	No	Yes	No	/	No	No	No	No	No	No	No	1983-07-25	70.5	1.070	Low-risk	0.970	Low-risk	0.970	Low-risk
2016-12-01	2017-09-08	22＋6 W	BPD	2017-05-09	57	/	23.57 W	Yes	1	No	No	No	No	No	No	Yes	No	/	No	No	No	No	No	No	No	1987-03-26	61.9	0.890	Low-risk	1.760	Low-risk	0.870	Low-risk
2017-01-03	2017-10-10	18＋1 W	CRL	2017-03-30	51	/	11.82 W	Yes	1	No	No	No	No	No	No	Yes	No	/	No	No	No	No	No	No	No	1987-05-09	51	0.770	Low-risk	1.410	Low-risk	0.390	Low-risk
2016-11-28	2017-09-04	23+2 W	BPD	2017-05-09	60	/	24.63 W	Yes	1	No	No	No	No	No	No	No	No	/	No	No	No	No	No	Yes	No	1988-01-12	59	0.480	Low-risk	0.450	Low-risk	0.430	Low-risk
2016-11-23	2017-08-30	/	BPD	2017-05-09	60	/	24.63 W	Yes	1	No	No	No	No	No	No	No	No	/	No	Yes	No	No	No	No	No	1993-06-23	68	1.180	Low-risk	0.940	Low-risk	0.250	Low-risk
2017-01-11	2017-10-18	17 W	CRL	2017-04-08	59	/	12.37 W	Yes	1	No	No	No	No	No	Yes	No	No	/	No	No	No	No	No	No	No	1982-04-17	54.4	0.390	Low-risk	1.130	Low-risk	0.280	Low-risk
2016-11-18	2017-08-25	/	BPD	2017-05-09	61	/	24.98 W	Yes	1	No	No	No	No	No	No	Yes	No	/	No	No	No	No	No	No	No	1987-07-02	60	0.350	Low-risk	1.150	Low-risk	0.780	Low-risk
2017-01-14	2017-10-21	16＋4 W	BPD	2017-05-09	35	/	16.46 W	Yes	1	No	No	No	No	No	No	No	No	/	No	No	No	No	No	Yes	No	1985-12-19	56.5	0.820	Low-risk	0.890	Low-risk	0.420	Low-risk
2016-12-30	2017-10-07	18＋5 W	BPD	2017-04-25	35	/	16.46 W	Yes	1	No	No	No	No	No	Yes	No	No	/	No	No	No	No	No	No	No	1982-08-18	65	0.560	Low-risk	0.900	Low-risk	0.770	Low-risk
2016-12-14	2017-09-21	19+2 W	CRL	2017-03-17	53	/	11.97 W	Yes	1	No	No	No	No	No	No	Yes	No	/	No	No	No	No	No	No	No	1983-06-22	99	0.770	Low-risk	0.930	Low-risk	0.920	Low-risk
2016-12-15	2017-09-22	20 W	CRL	2017-03-11	54	/	12.04 W	Yes	1	No	No	No	No	No	No	Yes	No	/	No	No	No	No	No	No	No	1985-08-27	55	1.020	Low-risk	0.590	Low-risk	0.420	Low-risk
2016-11-27	2017-09-03	/	BPD	2017-05-09	53	/	22.2 W	Yes	1	No	No	No	No	No	No	No	No	/	No	No	No	No	No	Yes	No	1990-04-17	65	1.980	Low-risk	0.530	Low-risk	0.410	Low-risk
2017-01-13	2017-10-20	16＋5 W	CRL	2017-03-29	49.3	/	11.69 W	Yes	1	No	No	No	No	No	No	Yes	No	/	No	No	No	No	No	No	No	1984-10-22	57.5	0.990	Low-risk	0.620	Low-risk	0.870	Low-risk
2016-11-13	2017-08-20	25＋3 W	BPD	2017-04-25	50	/	21.19 W	Yes	1	No	No	No	No	No	No	No	No	/	No	No	No	No	Yes	No	No	1987-09-03	59	2.460	Low-risk	1.840	Low-risk	0.390	Low-risk
2017-01-18	2017-10-25	15 W	CRL	2017-04-19	61	/	12.5 W	Yes	1	No	No	No	No	No	No	No	No	/	No	No	No	No	No	Yes	No	1987-10-18	56	0.920	Low-risk	1.750	Low-risk	0.460	Low-risk
2017-01-04	2017-10-11	16＋2 W	BPD	2017-04-27	37	35	17.06 W	No	2	No	No	No	No	No	No	No	No	/	No	No	No	No	No	No	No	1984-09-15	59.2	0.980	Low-risk	1.260	Low-risk	0.470	Low-risk
2017-01-18	2017-10-25	16+1 W	CRL	2017-04-10	60	/	12.44 W	Yes	1	No	No	No	No	No	Yes	No	No	/	No	No	No	No	No	No	No	1980-05-10	53	0.540	Low-risk	0.770	Low-risk	0.740	Low-risk
2017-01-07	2017-10-14	17＋5 W	CRL	2017-03-31	58	/	12.31 W	Yes	1	No	No	No	No	No	No	No	Second trimester screening	/	No	No	No	No	No	No	No	1988-12-22	50	1.340	Low-risk	1.290	Low-risk	0.470	Low-risk
2016-12-11	2017-09-18	21＋4 W	CRL	2017-03-07	66	/	12.77 W	Yes	1	No	No	No	No	No	No	Yes	No	/	No	No	No	No	No	No	No	1987-01-20	47.5	1.550	Low-risk	0.370	Low-risk	2.020	Low-risk
2017-01-10	2017-10-17	17＋2 W	CRL	2017-04-06	53	/	11.97 W	Yes	1	No	No	No	No	No	Yes	No	No	/	No	No	No	No	No	No	Yes	1981-09-19	65	1.780	Low-risk	0.540	Low-risk	0.410	Low-risk
2016-12-29	2017-10-06	19 W	CRL	2017-03-23	54	/	12.04 W	Yes	1	No	No	No	No	No	No	Yes	No	/	No	No	No	No	No	No	No	1988-04-26	50	1.030	Low-risk	0.590	Low-risk	0.840	Low-risk
2017-01-26	2017-11-02	15 W	CRL	2017-04-20	62	/	12.56 W	Yes	1	No	No	No	No	No	Yes	No	No	/	No	No	No	No	No	No	No	1982-02-21	65	0.600	Low-risk	0.560	Low-risk	0.310	Low-risk
2017-01-29	2017-11-05	14+4 W	CRL	2017-04-24	57	/	12.24 W	Yes	1	No	No	No	No	No	Yes	No	No	/	No	No	No	No	No	No	No	1981-07-21	62	0.780	Low-risk	0.910	Low-risk	0.410	Low-risk
2017-01-06	2017-10-13	17+6 W	CRL	2017-04-03	47	/	11.5 W	Yes	1	No	No	No	No	No	Yes	No	No	/	No	No	No	No	No	No	No	1979-02-04	80	0.510	Low-risk	0.730	Low-risk	0.900	Low-risk
2017-01-28	2017-11-04	14+5 W	CRL	2017-05-08	78	/	13.28 W	Yes	1	No	No	No	No	No	No	No	No	/	No	No	No	No	No	Yes	No	1989-03-17	47	0.530	Low-risk	0.870	Low-risk	2.010	Low-risk
2017-01-03	2017-10-10	18＋2 W	CRL	2017-03-20	65	/	12.72 W	Yes	1	No	No	No	No	No	No	No	No	/	No	No	No	No	No	No	No	1988-03-25	48.5	0.810	Low-risk	0.380	Low-risk	0.640	Low-risk
2017-01-26	2017-11-02	15 W	CRL	2017-04-20	55	/	12.11 W	Yes	1	No	No	No	No	No	No	No	No	/	No	No	No	No	No	Yes	No	1989-01-30	55	1.040	Low-risk	0.340	Low-risk	0.540	Low-risk
2016-12-13	2017-09-20	21＋2 W	CRL	2017-03-11	53	/	11.97 W	/	1	No	No	No	No	No	No	Yes	No	/	No	No	No	No	No	No	No	1985-10-13	61	0.580	Low-risk	0.450	Low-risk	0.790	Low-risk
2017-01-15	2017-10-22	16+4 W	CRL	2017-04-10	54	/	12.04 W	Yes	1	No	No	No	No	No	Yes	No	No	/	No	No	No	No	No	No	No	1978-06-26	69	1.080	Low-risk	0.860	Low-risk	1.700	Low-risk
2017-01-14	2017-10-21	16+5 W	BPD	2017-04-28	31	/	15.29 W	Yes	1	No	No	No	No	No	Yes	No	No	/	No	No	No	No	No	No	No	1979-02-04	68	0.910	Low-risk	1.110	Low-risk	0.450	Low-risk
2017-01-06	2017-10-13	17＋6 W	BPD	2017-04-24	29	/	14.71 W	Yes	1	No	No	No	No	No	No	No	No	/	No	No	No	No	No	No	No	1990-03-19	51	0.330	Low-risk	0.400	Low-risk	0.250	Low-risk
2017-01-18	2017-10-25	16＋1 W	CRL	2017-04-21	73	/	13.1 W	Yes	1	No	No	No	No	No	Yes	No	No	/	No	No	No	No	No	No	No	1978-01-01	62	0.930	Low-risk	0.410	Low-risk	0.530	Low-risk
2016-12-28	2017-10-05	19＋1 W	BPD	2017-05-03	45	/	19.56 W	Yes	1	No	No	No	No	No	No	No	Second trimester screening	/	No	No	No	No	No	No	No	1984-08-27	58.6	0.850	Low-risk	1.170	Low-risk	0.410	Low-risk
2016-12-24	2017-10-01	19+5 W	BPD	2017-04-28	43	/	18.92 W	Yes	1	No	No	No	No	No	No	No	Second trimester screening	/	No	No	No	No	No	No	No	1984-10-17	64.9	0.990	Low-risk	0.490	Low-risk	0.900	Low-risk
2017-01-15	2017-10-22	16＋4 W	BPD	2017-05-03	30	/	15 W	Yes	1	No	No	No	No	No	Yes	No	No	/	No	No	No	No	No	No	No	1979-02-22	48	0.580	Low-risk	1.280	Low-risk	0.340	Low-risk
2017-01-12	2017-10-19	17 W	CRL	2017-04-10	55	/	12.11 W	Yes	1	No	No	No	No	No	Yes	No	No	/	No	No	No	No	No	No	No	1982-03-22	59	1.530	Low-risk	0.580	Low-risk	1.200	Low-risk
2017-01-04	2017-10-11	12+ W	CRL	2017-04-20	56	/	12.18 W	Yes	1	No	No	No	No	No	No	No	No	/	No	No	No	No	No	No	Yes	1984-04-01	57	0.810	Low-risk	0.460	Low-risk	0.360	Low-risk
2017-01-19	2017-10-26	15+ W	CRL	2017-04-13	49	/	11.66 W	Yes	1	No	No	No	No	No	Yes	No	No	/	No	No	No	No	No	No	No	1981-07-21	56.5	1.430	Low-risk	0.480	Low-risk	0.340	Low-risk
2017-01-11	2017-10-18	17+1 W	CRL	2017-04-10	68	/	12.87 W	Yes	1	No	No	No	No	No	Yes	No	No	/	No	No	No	No	No	No	No	1979-02-20	46.6	0.680	Low-risk	0.880	Low-risk	0.680	Low-risk
2017-02-03	2017-11-10	13＋6 W	CRL	2017-05-02	55	/	12.11 W	Yes	/	No	No	No	No	No	Yes	No	No	/	No	No	No	No	No	No	No	1981-12-07	68	0.990	Low-risk	0.860	Low-risk	0.700	Low-risk
2017-01-03	2017-10-10	18＋2 W	BPD	2017-04-25	35	/	16.46 W	Yes	1	No	No	No	No	No	No	Yes	No	/	No	No	No	No	No	No	No	1992-07-26	49	0.600	Low-risk	0.590	Low-risk	1.120	Low-risk
2017-01-24	2017-10-31	15＋2 W	BPD	2017-05-09	27	/	14.15 W	Yes	1	No	No	No	No	No	No	No	No	/	No	No	No	No	No	Yes	No	1994-12-15	51	1.620	Low-risk	0.530	Low-risk	0.630	Low-risk
2016-12-15	2017-09-22	21 W	/	/	/	/	/	Yes	1	No	No	No	No	No	No	No	No	/	No	No	No	No	No	No	No	1987-01-26	54	0.930	Low-risk	1.150	Low-risk	0.790	Low-risk
2017-01-20	2017-10-27	15＋6 W	BPD	2017-05-10	35	/	16.46 W	Yes	1	No	No	No	No	No	Yes	No	No	/	No	No	No	No	No	No	No	1978-07-15	52	1.020	Low-risk	1.270	Low-risk	1.450	Low-risk
2017-01-11	2017-10-18	17＋1 W	CRL	2017-04-07	64	/	12.67 W	Yes	1	No	No	No	No	No	No	No	No	/	No	No	No	No	No	Yes	No	1982-12-10	55	0.860	Low-risk	0.830	Low-risk	0.660	Low-risk
2017-01-19	2017-10-26	16 W	CRL	2017-04-12	60	/	12.44 W	Yes	1	No	No	No	No	No	No	No	No	/	No	No	No	No	No	Yes	No	1991-01-01	64	1.270	Low-risk	1.170	Low-risk	1.690	Low-risk
2017-02-12	2017-11-19	12＋4 W	CRL	2017-05-10	59	/	12.37 W	Yes	1	No	No	No	No	No	No	No	No	/	No	Yes	No	No	No	No	No	1985-12-12	71.9	0.770	Low-risk	0.850	Low-risk	0.470	Low-risk
2017-01-21	2017-10-28	15＋5 W	CRL	2017-04-18	67	/	12.83 W	No	1	No	No	No	No	No	Yes	No	No	/	No	No	No	No	No	No	No	1977-02-15	57	0.560	Low-risk	0.560	Low-risk	0.690	Low-risk
2016-12-29	2017-10-06	/	BPD	2017-04-20	32	/	15.5832 W	Yes	2	No	No	No	No	No	Yes	No	No	/	No	No	No	No	No	No	No	1979-06-02	56	1.400	Low-risk	1.440	Low-risk	-0.990	Low-risk
2017-01-03	2017-10-10	17＋3 W	BPD	2017-05-04	41	39	18.29 W	Yes	1	No	No	No	No	No	No	No	No	/	No	No	No	No	No	No	No	1985-12-22	66	-0.530	Low-risk	0.280	Low-risk	-0.080	Low-risk
2017-01-06	2017-10-13	18 W	CRL	2017-04-10	61	/	12.5 W	Yes	1	No	No	No	No	No	No	No	No	/	No	No	No	No	No	Yes	No	1985-10-01	45	-0.590	Low-risk	-0.850	Low-risk	-2.790	Low-risk
2017-01-10	2017-10-17	17+3 W	CRL	2017-04-14	84	/	13.44 W	Yes	1	No	No	No	No	No	Yes	No	No	/	No	No	No	No	No	No	No	1978-01-06	47	-1.400	Low-risk	1.590	Low-risk	-0.620	Low-risk
2017-01-16	2017-10-23	16＋4 W	CRL	2017-04-10	45	/	11.33 W	Yes	1	No	No	No	No	No	No	No	No	/	No	No	No	No	No	Yes	No	1982-11-16	56.8	0.680	Low-risk	0.130	Low-risk	-0.380	Low-risk
2017-01-01	2017-10-08	18＋5 W	BPD	2017-04-24	37	/	17.06 W	Yes	1	No	No	No	No	No	No	No	Second trimester screening	/	No	No	No	No	No	No	No	1997-12-10	50	0.810	Low-risk	-0.580	Low-risk	-1.680	Low-risk
2017-01-02	2017-10-09	18＋4 W	CRL	2017-03-29	68	/	12.87 W	Yes	1	No	No	No	No	No	No	No	Second trimester screening	/	No	No	No	No	No	No	No	1993-01-02	55	-1.090	Low-risk	0.460	Low-risk	-1.280	Low-risk
2016-11-26	2017-09-02	23＋6 W	BPD	2017-05-07	58	/	23.92 W	Yes	1	No	No	No	No	No	No	No	No	/	No	Yes	No	No	Yes	No	No	1994-12-20	62	0.980	Low-risk	-0.420	Low-risk	-0.350	Low-risk
2017-01-16	2017-10-23	16+4 W	CRL	2017-04-10	62	/	12.56 W	Yes	1	No	No	No	No	No	Yes	No	No	/	No	No	No	No	No	No	No	1972-12-29	56	0.380	Low-risk	0.990	Low-risk	0.370	Low-risk
2017-01-21	2017-10-28	15＋6 W	CRL	2017-04-13	52	52	11.89 W	Yes	2	No	No	No	No	No	Yes	No	No	/	No	No	No	No	No	No	No	1977-11-09	55	-0.930	Low-risk	-0.340	Low-risk	0.060	Low-risk
2017-01-15	2017-10-22	16+5 W	CRL	2017-04-11	62	/	12.56 W	Yes	1	No	No	No	No	No	Yes	No	No	/	No	No	No	No	No	No	No	1981-12-24	64	-0.450	Low-risk	0.130	Low-risk	-0.890	Low-risk
2017-01-14	2017-10-21	16＋6 W	CRL	2017-04-10	61	/	12.5 W	Yes	1	No	No	No	No	No	No	No	No	/	No	No	No	No	No	Yes	No	1984-09-12	53.5	-1.380	Low-risk	-0.390	Low-risk	-0.270	Low-risk
2017-01-09	2017-10-16	17＋4 W	CRL	2017-04-03	52	/	11.89 W	Yes	1	No	No	No	No	No	No	No	Second trimester screening	/	No	No	No	No	No	No	No	1988-01-02	58	-0.390	Low-risk	-0.770	Low-risk	-1.880	Low-risk
2017-01-16	2017-10-23	16＋4 W	CRL	2017-04-13	54	/	12.04 W	Yes	1	No	No	No	No	No	No	No	No	/	No	No	No	No	No	Yes	No	1987-10-28	50	-0.450	Low-risk	0.310	Low-risk	1.100	Low-risk
2017-02-12	2017-11-19	12＋5 W	CRL	2017-05-10	63	/	12.61 W	Yes	1	No	No	No	No	No	No	No	No	/	No	No	No	No	No	No	Yes	1987-03-12	51	-1.250	Low-risk	-0.680	Low-risk	-0.890	Low-risk
2017-01-07	2017-10-14	17＋6 W	CRL	2017-04-18	69	/	12.92 W	Yes	1	No	No	No	No	No	No	No	No	/	No	No	No	No	No	Yes	No	1984-11-14	60	-1.360	Low-risk	-0.490	Low-risk	-0.670	Low-risk
2017-01-12	2017-10-19	17+1 W	BPD	2017-05-11	38	35	17.36 W	No	/	No	No	No	No	No	No	No	No	/	No	No	No	No	No	No	No	1984-03-29	64.8	-1.640	Low-risk	-0.470	Low-risk	-1.230	Low-risk
2017-01-11	2017-10-18	17＋2 W	CRL	2017-04-07	59	/	12.37 W	Yes	1	No	No	No	No	No	Yes	No	No	/	No	No	No	No	No	No	No	1981-11-10	67	0.300	Low-risk	-0.320	Low-risk	0.190	Low-risk
2017-01-12	2017-10-19	17+1 W	CRL	2017-04-07	54	/	12.04 W	Yes	1	No	No	No	No	No	Yes	No	No	/	No	No	No	No	No	No	No	1979-08-15	84	-0.060	Low-risk	0.120	Low-risk	-1.020	Low-risk
2016-12-09	2017-09-16	22 W	CRL	2017-05-11	55	/	12.11 W	No	2	No	No	No	No	No	No	No	No	/	No	Yes	No	No	No	No	No	1993-11-02	60	-1.080	Low-risk	-0.090	Low-risk	-0.320	Low-risk
2016-12-18	2017-09-25	20＋5 W	CRL	2017-03-13	57	/	12.24 W	Yes	1	No	No	No	No	No	No	No	No	/	No	No	No	No	No	Yes	No	1983-08-15	55.7	0.010	Low-risk	-1.330	Low-risk	1.940	Low-risk
2016-12-15	2017-09-22	21＋1 W	CRL	2017-03-16	61	/	12.5 W	Yes	1	No	No	No	No	No	No	Yes	No	/	No	No	No	No	No	No	No	1986-02-10	70	-1.180	Low-risk	-0.590	Low-risk	-0.370	Low-risk
2017-01-17	2017-10-24	16＋3 W	BPD	2017-04-17	24	/	13.32 W	Yes	1	No	No	No	No	No	Yes	No	No	/	No	No	No	No	No	No	No	1982-01-16	42	-0.570	Low-risk	0.160	Low-risk	-0.580	Low-risk
2017-01-12	2017-10-19	17＋1 W	BPD	2017-05-11	38	/	17.36 W	Yes	1	No	No	No	No	No	No	No	No	/	No	Yes	No	No	No	No	No	1986-11-11	60	-0.800	Low-risk	0.140	Low-risk	-0.190	Low-risk
2016-12-28	2017-10-05	19＋2 W	BPD	2017-04-18	30	/	15 W	Yes	1	No	No	No	No	No	No	Yes	No	/	No	No	No	No	No	No	No	1983-07-12	72	0.470	Low-risk	-0.360	Low-risk	-0.540	Low-risk
2017-02-10	2017-11-17	13 W	BPD	2017-05-11	21.7	19	12.7 W	Yes	2	No	No	No	No	No	No	No	No	/	No	Yes	No	No	No	No	No	1984-03-06	42	-0.470	Low-risk	-1.250	Low-risk	-0.600	Low-risk
2017-01-09	2017-10-16	17+4 W	CRL	2017-04-11	49	/	11.66 W	Yes	1	No	No	No	No	No	Yes	No	No	/	No	No	No	No	No	No	No	1981-11-06	63	-0.960	Low-risk	-0.040	Low-risk	-1.190	Low-risk
2016-11-13	2017-08-20	25＋5 W	BPD	2017-04-15	55	/	22.88 W	Yes	1	No	No	No	No	No	No	No	No	/	No	Yes	No	No	No	No	No	1990-12-02	65	0.510	Low-risk	-1.270	Low-risk	-0.480	Low-risk
2017-01-15	2017-10-22	16＋6 W	CRL	2017-04-10	52	/	11.89 W	Yes	1	No	No	No	No	No	Yes	No	No	/	No	No	No	No	No	No	No	1981-11-14	58	-1.380	Low-risk	-0.160	Low-risk	-1.800	Low-risk
2017-01-17	2017-10-24	16+4 W	CRL	2017-04-14	70	/	12.97 W	Yes	1	No	No	No	No	No	No	No	No	/	No	No	No	No	No	No	Yes	1984-06-29	60.5	0.000	Low-risk	-0.170	Low-risk	-1.180	Low-risk
2017-01-18	2017-10-25	16+3 W	CRL	2017-04-12	54	/	12.04 W	Yes	1	No	No	No	No	No	Yes	No	No	/	No	No	No	No	No	No	No	1980-11-10	55	-0.610	Low-risk	-0.350	Low-risk	-0.490	Low-risk
2017-01-25	2017-11-01	15＋3 W	CRL	2017-04-21	48	/	11.58 W	Yes	1	No	No	No	No	No	No	No	No	/	No	No	No	No	No	Yes	No	1987-06-24	55	-1.460	Low-risk	0.110	Low-risk	-1.500	Low-risk
2017-01-21	2017-10-28	16 W	CRL	2017-04-14	69	/	12.92 W	Yes	1	No	No	No	No	No	No	No	No	/	No	No	No	No	No	Yes	No	1989-03-27	56.5	-0.530	Low-risk	0.150	Low-risk	0.350	Low-risk
2016-12-13	2017-09-20	21＋4 W	CRL	2017-03-09	54	/	12.04 W	Yes	1	No	No	No	No	No	No	Yes	No	/	No	No	No	No	No	No	No	1986-01-06	58	-0.500	Low-risk	1.280	Low-risk	0.380	Low-risk
2017-02-09	2017-11-16	12＋1 W	CRL	2017-05-04	63	/	12.61 W	Yes	1	No	No	No	No	No	No	No	No	/	No	No	No	No	No	Yes	No	1985-06-15	58	-0.250	Low-risk	0.060	Low-risk	-1.130	Low-risk
2017-01-17	2017-10-24	16+4 W	CRL	2017-04-14	65	/	12.72 W	Yes	/	No	No	No	No	No	No	No	No	/	No	No	No	No	No	Yes	No	1986-07-14	48.5	-1.220	Low-risk	-2.110	Low-risk	-1.430	Low-risk
2017-01-07	2017-10-14	15＋5 W	CRL	2017-04-03	73	/	13.1 W	No	/	No	No	No	No	No	Yes	No	No	/	No	No	No	No	No	No	No	1982-12-29	64	-1.220	Low-risk	0.200	Low-risk	0.590	Low-risk
2017-01-20	2017-10-27	16+1 W	BPD	2017-05-11	32	/	15.58 W	Yes	1	No	No	No	No	No	Yes	No	No	/	No	No	No	No	No	No	No	1977-02-22	71.1	0.130	Low-risk	-1.110	Low-risk	-1.290	Low-risk
2017-01-20	2017-10-27	16+1 W	CRL	2017-04-14	50	/	11.74 W	Yes	1	No	No	No	No	No	Yes	No	No	/	No	No	No	No	No	No	No	1982-11-07	72.5	0.000	Low-risk	-0.040	Low-risk	-0.440	Low-risk
2017-01-31	2017-11-07	14＋4 W	CRL	2017-04-28	49	/	11.66 W	Yes	/	No	No	No	No	No	Yes	No	No	/	No	No	No	No	No	No	No	1979-07-18	55	-1.330	Low-risk	-0.520	Low-risk	0.550	Low-risk
2016-12-09	2017-09-16	22 W	BPD	2017-05-11	55	/	22.88 W	Yes	/	No	No	No	No	No	No	No	No	/	No	Yes	No	No	No	No	No	2000-09-14	85	-1.340	Low-risk	-0.400	Low-risk	1.050	Low-risk
2017-01-15	2017-10-22	16＋6 W	CRL	2017-04-07	51	/	11.82 W	Yes	1	No	No	No	No	No	Yes	No	No	/	No	No	No	No	No	No	No	1981-02-05	54	-1.310	Low-risk	-0.560	Low-risk	-1.260	Low-risk
2017-01-13	2017-10-20	17＋1 W	BPD	2017-04-24	31	/	15.29 W	Yes	1	No	No	No	No	No	No	Yes	No	/	No	No	No	No	No	No	No	1990-10-23	46.5	-0.310	Low-risk	-0.680	Low-risk	-2.600	Low-risk
2016-11-19	2017-08-26	25 W	BPD	2017-05-09	64	/	26.07 W	Yes	1	No	No	No	No	No	No	No	No	/	No	No	Yes	No	No	No	No	1983-02-24	56	1.270	Low-risk	1.480	Low-risk	-0.910	Low-risk
2017-01-13	2017-10-20	17＋1 W	CRL	2017-04-11	66	/	12.77 W	Yes	1	No	No	No	No	No	Yes	No	No	/	No	No	No	No	No	No	No	1974-12-20	52.5	-1.830	Low-risk	0.490	Low-risk	-1.830	Low-risk
2017-02-09	2017-11-16	13+2 W	CRL	2017-05-09	58.4	/	12.34 W	Yes	1	No	No	No	No	No	No	No	No	/	No	Yes	No	No	No	No	No	1992-07-08	47	0.030	Low-risk	-1.120	Low-risk	-1.840	Low-risk
2017-01-12	2017-10-19	17＋2 W	CRL	2017-04-07	52	/	11.89 W	Yes	1	No	No	No	No	No	Yes	No	No	/	No	No	No	No	No	No	No	1981-08-29	62.5	0.340	Low-risk	0.430	Low-risk	-1.290	Low-risk
2017-01-17	2017-10-24	16＋4 W	CRL	2017-04-13	60	/	12.44 W	Yes	1	No	No	No	No	No	Yes	No	No	/	No	No	No	No	No	No	No	1981-04-25	64	-0.680	Low-risk	-0.150	Low-risk	-1.190	Low-risk
2017-01-30	2017-11-06	14＋5 W	CRL	2017-04-26	73	/	13.1 W	Yes	1	No	No	No	No	No	Yes	No	No	/	No	No	No	No	No	No	No	1978-05-22	55	0.340	Low-risk	-2.110	Low-risk	0.380	Low-risk
2016-12-04	2017-09-11	22+6 W	BPD	2017-05-12	57	/	23.57 W	Yes	1	No	No	No	No	No	No	No	No	/	No	No	No	No	No	Yes	No	1992-09-29	49.7	-1.930	Low-risk	-1.260	Low-risk	0.230	Low-risk
2017-01-24	2017-10-31	15+4 W	CRL	2017-04-19	59	/	12.37 W	Yes	1	No	No	No	No	No	Yes	No	No	/	No	No	No	No	No	No	No	1982-09-23	56	-0.290	Low-risk	0.360	Low-risk	0.350	Low-risk
2017-01-12	2017-10-19	17+2 W	BPD	2017-05-12	38	/	17.36 W	Yes	1	No	No	No	No	No	Yes	No	No	/	No	No	No	No	No	No	No	1976-06-30	60	-0.130	Low-risk	-0.420	Low-risk	0.330	Low-risk
2017-01-04	2017-10-11	18+2 W	CRL	2017-03-31	58	/	12.31 W	Yes	1	No	No	No	No	No	No	No	Second trimester screening	/	No	No	No	No	No	No	No	1990-11-02	52	-0.470	Low-risk	-0.670	Low-risk	-1.350	Low-risk
2017-01-13	2017-10-20	17+1 W	CRL	2017-04-11	70	/	12.97 W	Yes	1	No	No	No	No	No	Yes	No	No	/	No	No	No	No	No	No	No	1981-04-08	46.5	-2.000	Low-risk	-1.550	Low-risk	1.410	Low-risk
2017-01-24	2017-10-31	15＋4 W	CRL	2017-03-03	13	/	7.73 W	Yes	1	No	No	No	No	No	Yes	No	No	/	No	No	No	No	No	No	No	1980-12-30	50	-0.750	Low-risk	0.250	Low-risk	-0.730	Low-risk
2017-01-15	2017-10-22	16+6 W	CRL	2017-04-12	67	/	12.83 W	Yes	1	No	No	No	No	No	Yes	No	No	/	No	No	No	No	No	No	No	1979-08-14	61	0.760	Low-risk	0.910	Low-risk	-1.200	Low-risk
2017-01-20	2017-10-27	16＋1 W	BPD	2017-04-20	23	/	13.05 W	Yes	1	No	No	No	No	No	Yes	No	No	/	No	No	No	No	No	No	No	1980-01-10	61	-1.020	Low-risk	-1.040	Low-risk	0.260	Low-risk
2017-01-15	2017-10-22	16＋6 W	BPD	2017-05-12	35	/	16.46 W	Yes	1	No	No	No	No	No	No	No	No	/	No	No	No	No	No	Yes	No	1989-02-13	54	0.180	Low-risk	0.760	Low-risk	-1.020	Low-risk
2016-12-31	2017-10-08	19 W	BPD	2017-04-24	30.2	/	15.06 W	Yes	1	No	No	No	No	No	No	Yes	No	/	No	No	No	No	No	No	No	1984-07-16	52	0.260	Low-risk	0.050	Low-risk	-0.460	Low-risk
2016-12-24	2017-10-01	20 W	BPD	2017-04-25	29	/	14.71 W	Yes	1	No	No	No	No	No	No	No	No	/	No	No	No	No	No	No	No	1983-10-01	54	-1.090	Low-risk	-0.170	Low-risk	-0.210	Low-risk
2017-01-14	2017-10-21	17 W	BPD	2017-04-25	30	/	15 W	Yes	1	No	No	No	No	No	Yes	No	No	/	No	No	No	No	No	No	No	1984-01-01	58	0.310	Low-risk	0.160	Low-risk	0.030	Low-risk
2016-12-03	2017-09-10	23 W	BPD	2017-05-12	54	/	22.54 W	Yes	1	No	No	No	No	No	No	No	No	/	No	No	No	No	Yes	No	No	1991-11-28	47	1.290	Low-risk	-0.950	Low-risk	-0.330	Low-risk
2017-01-14	2017-10-21	17 W	CRL	2017-04-17	75	/	13.17 W	Yes	1	No	No	No	No	No	Yes	No	No	/	No	No	No	No	No	No	No	1981-01-20	60.2	-1.090	Low-risk	0.550	Low-risk	-1.770	Low-risk
2016-12-19	2017-09-26	20＋5 W	CRL	2017-03-16	61	/	12.5 W	Yes	1	No	No	No	No	No	No	Yes	No	/	No	No	No	No	No	No	No	1986-12-14	55.7	-0.160	Low-risk	1.020	Low-risk	-0.180	Low-risk
2017-01-19	2017-10-26	16+5 W	CRL	2017-04-13	54	/	12.04 W	Yes	1	No	No	No	No	No	Yes	No	No	/	No	No	No	No	No	No	No	1981-11-24	54	1.760	Low-risk	0.430	Low-risk	0.250	Low-risk
2017-01-19	2017-10-26	16+5 W	CRL	2017-04-13	56	/	12.18 W	Yes	1	No	No	No	No	No	No	No	No	/	No	No	No	No	No	Yes	No	1988-11-07	76.5	0.450	Low-risk	0.390	Low-risk	1.100	Low-risk
2017-01-04	2017-10-11	15＋1 W	/	/	/	/	/	No	1	No	No	No	No	No	Yes	No	No	/	No	No	No	No	No	No	No	1978-02-06	50	0.700	Low-risk	1.500	Low-risk	0.870	Low-risk
2017-01-19	2017-10-26	16+5 W	CRL	2017-04-13	48	/	11.58 W	Yes	1	No	No	No	No	No	Yes	No	No	/	No	No	No	No	No	No	No	1979-06-18	64	0.360	Low-risk	0.570	Low-risk	0.550	Low-risk
2017-01-13	2017-10-20	17＋4 W	BPD	2017-04-30	30	29	15 W	Yes	2	No	No	No	No	No	No	No	No	/	No	No	No	No	No	Yes	No	1992-09-08	52	1.580	Low-risk	0.520	Low-risk	0.450	Low-risk
2017-01-21	2017-10-28	16+3 W	CRL	2017-04-19	51	/	11.82 W	Yes	1	No	No	No	No	No	Yes	No	No	/	No	No	No	No	No	No	No	1982-11-06	59	0.920	Low-risk	0.620	Low-risk	0.800	Low-risk
2016-12-31	2017-10-08	19＋3 W	CRL	2017-03-15	33	/	10.18 W	Yes	1	No	No	No	No	No	No	No	No	/	No	No	No	No	No	Yes	No	1988-04-29	55	0.520	Low-risk	0.730	Low-risk	0.950	Low-risk
2016-12-25	2017-10-02	19＋6 W	CRL	2017-03-17	61	/	12.5 W	Yes	1	No	No	No	No	No	No	No	No	/	No	No	No	No	No	No	No	1984-09-01	56	1.070	Low-risk	0.710	Low-risk	1.240	Low-risk
2017-01-25	2017-11-01	15+6 W	CRL	2017-04-19	54	/	12.04 W	Yes	1	No	No	No	No	No	Yes	No	No	/	No	No	No	No	No	No	No	1981-05-27	61.9	1.140	Low-risk	0.650	Low-risk	2.030	Low-risk
2017-02-10	2017-11-17	13+1 W	CRL	2017-05-15	77	/	13.24 W	Yes	1	No	No	No	No	No	Yes	No	No	/	No	No	No	No	No	No	No	1982-10-04	62.5	0.840	Low-risk	1.050	Low-risk	0.580	Low-risk
2017-01-27	2017-11-03	15＋4 W	CRL	2017-04-24	55	/	12.11 W	Yes	1	No	No	No	No	No	No	No	No	/	No	No	No	No	No	No	Yes	1984-08-06	59	0.830	Low-risk	1.300	Low-risk	1.200	Low-risk
2017-02-01	2017-11-08	14＋6 W	CRL	2017-04-26	66	/	12.77 W	Yes	1	No	No	No	No	No	No	No	No	/	No	No	No	No	No	Yes	No	1982-03-10	59	0.740	Low-risk	1.300	Low-risk	0.770	Low-risk
2017-01-16	2017-10-23	15+5 W	CRL	2017-04-17	53	/	11.97 W	Yes	1	No	No	No	No	No	Yes	No	No	/	No	No	No	No	No	No	No	1978-01-22	92.8	0.750	Low-risk	0.640	Low-risk	0.330	Low-risk
2017-01-30	2017-11-06	15+1 W	CRL	2017-04-27	64	/	12.67 W	Yes	1	No	No	No	No	No	Yes	No	No	/	No	No	No	No	No	No	No	1982-09-18	58	0.620	Low-risk	1.000	Low-risk	0.540	Low-risk
2017-01-31	2017-11-07	15 W	CRL	2017-04-27	57	/	12.24 W	Yes	1	No	No	No	No	No	No	No	No	/	No	No	No	No	No	No	Yes	1983-10-18	63	0.920	Low-risk	1.600	Low-risk	0.710	Low-risk
2017-01-14	2017-10-21	17+3 W	BPD	2017-05-12	40	/	17.98 W	Yes	1	No	No	No	No	No	Yes	No	No	/	No	No	No	No	No	No	No	1973-05-07	68	0.570	Low-risk	2.060	Low-risk	0.810	Low-risk
2016-10-25	2017-08-01	28＋4 W	BPD	2017-05-12	72	/	29.06 W	Yes	1	No	No	No	No	No	No	No	No	/	No	Yes	No	No	Yes	No	No	1993-06-15	60	1.860	Low-risk	1.520	Low-risk	1.790	Low-risk
2017-01-17	2017-10-24	17 W	CRL	2017-04-21	54	/	12.04 W	Yes	1	No	No	No	No	No	Yes	No	No	/	No	No	No	No	No	No	No	1982-02-19	55	1.340	Low-risk	1.110	Low-risk	0.850	Low-risk
2017-01-29	2017-11-05	15+2 W	CRL	2017-04-18	51	/	11.82 W	Yes	1	No	No	No	No	No	Yes	No	No	/	No	No	No	No	No	No	No	1976-03-10	57.5	1.420	Low-risk	1.070	Low-risk	0.430	Low-risk
2017-01-04	2017-10-11	18＋ W	CRL	2017-03-29	50	/	11.74 W	Yes	1	No	No	No	No	No	No	Yes	No	/	No	No	No	No	No	No	No	1990-04-27	50.8	1.090	Low-risk	1.270	Low-risk	0.710	Low-risk
2017-01-22	2017-10-29	16＋2 W	CRL	2017-04-17	54	/	12.04 W	Yes	1	No	No	No	No	No	No	No	No	/	No	No	No	No	No	Yes	No	1988-12-12	52.5	1.810	Low-risk	1.210	Low-risk	0.300	Low-risk
2017-01-19	2017-10-26	16＋5 W	BPD	2017-04-28	24	/	13.32 W	Yes	1	No	No	No	No	No	Yes	No	No	/	No	No	No	No	No	No	No	1982-05-07	42	1.400	Low-risk	0.720	Low-risk	1.030	Low-risk
2017-01-15	2017-10-22	17＋2 W	CRL	2017-04-13	75	/	13.17 W	Yes	1	No	No	No	No	No	Yes	No	No	/	No	No	No	No	No	No	No	1978-04-09	52	0.590	Low-risk	0.560	Low-risk	1.780	Low-risk
2016-12-20	2017-09-27	21 W	CRL	2017-03-14	52	/	11.89 W	Yes	1	No	No	No	No	No	No	Yes	No	/	No	No	No	No	No	No	No	1988-02-16	60	1.160	Low-risk	0.840	Low-risk	1.560	Low-risk
2017-01-14	2017-10-21	17+4 W	CRL	2017-04-11	66	/	12.77 W	Yes	1	No	No	No	No	No	Yes	No	No	/	No	No	No	No	No	No	No	1977-11-13	73	0.540	Low-risk	0.860	Low-risk	0.400	Low-risk
2017-01-18	2017-10-25	17 W	CRL	2017-04-12	48	/	11.58 W	Yes	1	No	No	No	No	No	Yes	No	No	/	No	No	No	No	No	No	No	1980-07-01	55	1.020	Low-risk	1.250	Low-risk	1.100	Low-risk
2017-02-05	2017-11-12	14+3 W	CRL	2017-05-02	53	/	11.97 W	Yes	1	No	No	No	No	No	Yes	No	No	/	No	No	No	No	No	No	No	1983-07-29	58.5	2.450	Low-risk	1.400	Low-risk	0.610	Low-risk
2017-01-16	2017-10-23	17＋2 W	CRL	2017-04-12	67	/	12.83 W	/	1	No	No	No	No	No	Yes	No	No	/	No	No	No	No	No	No	No	1979-11-13	66.3	1.440	Low-risk	1.540	Low-risk	0.700	Low-risk
2017-01-07	2017-10-14	17＋5 W	BPD	2017-04-25	32	/	15.58 W	No	1	No	No	No	No	No	No	No	No	/	No	No	No	No	No	No	No	1984-01-16	59.6	0.910	Low-risk	1.800	Low-risk	0.690	Low-risk
2017-02-03	2017-11-10	14＋5 W	CRL	2017-05-02	64	/	12.67 W	Yes	1	No	No	No	No	No	No	No	No	/	No	No	No	No	No	No	Yes	1988-07-24	46.5	0.870	Low-risk	1.700	Low-risk	0.920	Low-risk
2017-01-20	2017-10-27	16＋5 W	CRL	2017-04-17	65	/	12.72 W	Yes	1	No	No	No	No	No	Yes	No	No	/	No	No	No	No	No	No	Yes	1982-06-21	48.8	0.920	Low-risk	1.810	Low-risk	0.520	Low-risk
2017-01-19	2017-10-26	16＋6 W	CRL	2017-04-10	46	/	11.42 W	Yes	1	No	No	No	No	No	Yes	No	No	/	No	No	No	No	No	No	No	1981-04-06	53	0.980	Low-risk	1.080	Low-risk	1.970	Low-risk
2017-01-06	2017-10-13	15＋5 W	CRL	2017-04-05	68	/	12.87 W	No	1	No	No	No	No	No	Yes	No	No	/	No	No	No	No	No	No	No	1980-01-11	59	1.460	Low-risk	1.010	Low-risk	0.440	Low-risk
2017-01-29	2017-11-05	15+3 W	CRL	2017-04-26	62	/	12.56 W	Yes	1	No	No	No	No	No	Yes	No	No	/	No	No	No	No	No	No	No	1981-07-22	81	1.730	Low-risk	2.090	Low-risk	0.590	Low-risk
2017-01-10	2017-10-17	18+1 W	CRL	2017-04-07	47	/	11.5 W	Yes	1	No	No	No	No	No	No	No	Second trimester screening	/	No	No	No	No	No	No	No	1988-07-22	55	1.580	Low-risk	0.530	Low-risk	1.490	Low-risk
2016-11-04	2017-08-11	16+5 W	BPD	2017-05-15	34	/	16.16 W	Yes	1	No	No	No	No	No	Yes	No	No	/	No	No	No	No	No	No	Yes	1980-05-19	56	0.730	Low-risk	1.560	Low-risk	0.940	Low-risk
2017-01-13	2017-10-20	17＋5 W	CRL	2017-04-21	60	/	12.44 W	Yes	1	No	No	No	No	No	No	No	Second trimester screening	/	No	No	No	No	No	No	No	1990-11-26	56.5	1.020	Low-risk	1.640	Low-risk	1.540	Low-risk
2017-01-23	2017-10-30	16＋2 W	BPD	2017-05-11	37	/	17.06 W	Yes	1	No	No	No	No	No	No	No	No	/	No	No	No	No	No	No	Yes	1986-07-02	94	1.290	Low-risk	0.800	Low-risk	0.520	Low-risk
2017-01-18	2017-10-25	17 W	CRL	2017-04-14	67	/	12.83 W	Yes	1	No	No	No	No	No	Yes	No	No	/	No	No	No	No	No	No	No	1980-08-31	51	0.410	Low-risk	0.420	Low-risk	0.490	Low-risk
2017-01-14	2017-10-21	17＋4 W	CRL	2017-04-10	62	/	12.56 W	Yes	1	No	No	No	No	No	No	No	Second trimester screening	/	No	No	No	No	No	No	No	1983-12-08	54	2.690	Low-risk	0.720	Low-risk	1.670	Low-risk
2017-01-22	2017-10-29	16＋3 W	CRL	2017-04-08	46	/	11.42 W	Yes	1	No	No	No	No	No	No	No	Second trimester screening	/	No	No	No	No	No	No	No	1985-09-23	55	0.920	Low-risk	0.420	Low-risk	0.350	Low-risk
2017-01-06	2017-10-13	18＋5 W	CRL	2017-04-05	61	/	12.5 W	Yes	1	No	No	No	No	No	No	No	Second trimester screening	/	No	No	No	No	No	No	No	1989-11-15	49.5	1.190	Low-risk	1.360	Low-risk	0.480	Low-risk
2017-01-15	2017-10-22	17＋3 W	CRL	2017-04-10	45	/	11.33 W	Yes	1	No	No	No	No	No	No	No	Second trimester screening	/	No	No	No	No	No	No	No	1988-01-08	55	1.270	Low-risk	1.210	Low-risk	1.000	Low-risk
2017-01-13	2017-10-20	12＋5 W	CRL	2017-04-11	63	63	12.61 W	Yes	/	No	No	No	No	No	No	No	No	/	No	No	No	No	No	No	No	1990-11-18	47.5	0.880	Low-risk	0.680	Low-risk	0.430	Low-risk
2017-01-15	2017-10-22	17＋3 W	CRL	2017-04-10	62	/	12.56 W	Yes	1	No	No	No	No	No	No	No	Second trimester screening	/	No	No	No	No	No	No	No	1984-07-24	57	1.180	Low-risk	0.530	Low-risk	0.930	Low-risk
2017-01-16	2017-10-23	17+2 W	CRL	2017-04-11	61	/	12.5 W	Yes	1	No	No	No	No	No	Yes	No	No	/	No	No	No	No	No	No	No	1982-03-09	60	0.910	Low-risk	1.030	Low-risk	0.410	Low-risk
2017-01-11	2017-10-18	18 W	CRL	2017-04-07	64	/	12.67 W	Yes	1	Yes	No	No	No	No	No	No	Second trimester screening	/	No	No	No	No	No	No	No	1983-05-12	50.3	1.640	Low-risk	0.650	Low-risk	0.450	Low-risk
2017-01-16	2017-10-23	17＋2 W	CRL	2017-04-12	54	/	12.04 W	Yes	1	No	No	No	No	No	No	No	No	/	No	No	No	No	No	Yes	No	1987-06-26	53.6	0.450	Low-risk	0.310	Low-risk	0.320	Low-risk
2016-12-24	2017-10-01	20＋4 W	CRL	2017-03-17	51	/	11.82 W	Yes	1	No	No	No	No	No	No	Yes	No	/	No	No	No	No	No	No	No	1983-04-12	67	0.260	Low-risk	0.390	Low-risk	0.200	Low-risk
2017-01-18	2017-10-25	17 W	CRL	2017-04-14	51	/	11.82 W	Yes	1	No	No	No	No	No	Yes	No	No	/	No	No	No	No	No	No	No	1981-11-19	65	0.910	Low-risk	1.840	Low-risk	0.690	Low-risk
2017-01-15	2017-10-22	17+3 W	CRL	2017-04-03	51	/	11.82 W	Yes	1	No	No	No	No	No	No	No	No	/	No	No	No	No	No	Yes	No	1990-12-03	55.7	1.390	Low-risk	0.430	Low-risk	0.540	Low-risk
2016-12-01	2017-09-08	/	BPD	2017-05-16	56	/	23.23 W	Yes	1	No	No	No	No	No	No	No	No	/	No	Yes	No	No	Yes	No	No	1988-12-22	52	0.820	Low-risk	0.990	Low-risk	0.920	Low-risk
2017-01-28	2017-11-04	17+ W	BPD	2017-05-09	35	/	16.46 W	Yes	1	No	No	No	No	No	No	No	Second trimester screening	/	No	No	No	No	No	No	No	1987-11-14	55	0.410	Low-risk	0.840	Low-risk	0.370	Low-risk
2017-01-17	2017-10-24	17+1 W	CRL	2017-04-13	65	/	12.72 W	Yes	1	No	No	No	No	No	Yes	No	No	/	No	No	No	No	No	No	No	1980-09-08	51.5	1.360	Low-risk	1.080	Low-risk	0.500	Low-risk
2016-12-04	2017-09-11	23＋3 W	BPD	2017-05-16	61	/	24.98 W	Yes	1	No	No	No	No	No	No	Yes	No	/	No	No	No	No	No	No	No	1994-07-12	79.8	1.190	Low-risk	0.990	Low-risk	0.660	Low-risk
2017-01-23	2017-10-30	16＋2 W	BPD	2017-04-24	24	/	13.32 W	Yes	1	No	No	No	No	No	Yes	No	No	/	No	No	No	No	No	No	Yes	1979-06-13	59	0.740	Low-risk	0.610	Low-risk	0.620	Low-risk
2017-02-09	2017-11-16	13＋6 W	CRL	2017-05-13	72	/	13.06 W	Yes	1	No	No	No	No	No	No	No	No	/	No	Yes	No	No	No	No	No	1984-05-19	91.7	0.520	Low-risk	0.570	Low-risk	0.330	Low-risk
2017-01-16	2017-10-23	17＋3 W	CRL	2017-04-13	64	/	12.67 W	Yes	1	No	No	No	No	No	Yes	No	No	/	No	No	No	No	No	No	No	1981-09-29	45	1.820	Low-risk	0.630	Low-risk	0.860	Low-risk
2017-02-06	2017-11-13	12＋3 W	CRL	2017-05-03	67	/	12.83 W	Yes	1	No	No	No	No	No	Yes	No	No	/	No	No	No	No	No	No	No	1981-01-01	55	1.110	Low-risk	0.670	Low-risk	1.040	Low-risk
2017-01-06	2017-10-13	15＋4 W	CRL	2017-04-01	68	67	12.87 W	No	2	No	No	No	No	No	No	No	No	/	No	No	No	No	No	No	No	1986-09-14	54.5	0.690	Low-risk	1.350	Low-risk	1.460	Low-risk
2017-01-21	2017-10-28	16+5 W	CRL	2017-04-17	64	/	12.67 W	Yes	1	No	No	No	No	No	Yes	No	No	/	No	No	No	No	No	No	No	1982-08-11	65	0.530	Low-risk	0.350	Low-risk	0.420	Low-risk
2017-01-17	2017-10-24	16+ W	CRL	2017-04-14	54	/	12.04 W	Yes	1	No	No	No	No	No	Yes	No	No	/	No	No	No	No	No	No	No	1980-08-05	56.5	0.740	Low-risk	1.090	Low-risk	1.000	Low-risk
2017-01-22	2017-10-29	16+4 W	CRL	2017-04-17	48	/	11.58 W	Yes	1	No	No	No	No	No	Yes	No	No	/	No	No	No	No	No	No	No	1981-01-01	72	0.400	Low-risk	0.240	Low-risk	1.300	Low-risk
2017-01-22	2017-10-29	16＋4 W	CRL	2017-04-19	61	/	12.5 W	Yes	1	No	No	No	No	No	Yes	No	No	/	No	No	No	No	No	No	No	1982-01-01	62	0.730	Low-risk	1.210	Low-risk	0.320	Low-risk
2016-12-06	2017-09-13	23＋2 W	BPD	2017-05-16	53	/	22.2 W	Yes	1	No	No	No	No	No	No	No	No	/	No	No	No	No	No	No	No	1987-06-20	69	0.600	Low-risk	1.440	Low-risk	1.790	Low-risk
2017-01-22	2017-10-29	16＋4 W	CRL	2017-04-17	64	/	12.67 W	Yes	1	No	No	No	No	No	No	No	No	/	No	No	No	No	No	Yes	No	1986-09-09	57	0.670	Low-risk	0.500	Low-risk	1.130	Low-risk
2017-01-27	2017-11-03	15＋6 W	CRL	2017-04-06	31	/	9.97 W	Yes	1	No	No	No	No	No	No	No	No	/	No	No	No	No	No	Yes	No	1992-10-16	53	1.470	Low-risk	1.800	Low-risk	0.940	Low-risk
2016-11-06	2017-08-13	27＋4 W	BPD	2017-05-16	74	/	29.83 W	Yes	1	No	No	No	No	No	No	No	No	/	No	Yes	No	No	No	No	No	1984-06-20	83.5	1.380	Low-risk	0.640	Low-risk	0.820	Low-risk
2017-02-04	2017-11-11	14＋5 W	CRL	2017-05-03	66	/	12.77 W	Yes	1	No	No	No	No	No	Yes	No	No	/	No	No	No	No	No	No	No	1977-11-04	65	1.200	Low-risk	1.780	Low-risk	0.720	Low-risk
2017-01-16	2017-10-23	17＋3 W	BPD	2017-04-25	30	/	15 W	Yes	1	No	No	No	No	No	No	No	No	/	No	No	No	No	No	No	No	1993-11-24	70	0.420	Low-risk	1.520	Low-risk	0.900	Low-risk
2017-01-24	2017-10-31	16＋2 W	CRL	2017-04-21	68	/	12.87 W	Yes	1	No	No	No	No	No	Yes	No	No	/	No	No	No	No	No	No	No	1981-01-01	54	1.070	Low-risk	0.540	Low-risk	1.370	Low-risk
2016-12-21	2017-09-28	21＋1 W	CRL	2017-03-17	67	/	12.83 W	Yes	1	No	No	No	No	No	No	Yes	No	/	No	No	No	No	No	No	No	1986-02-10	47	0.790	Low-risk	0.860	Low-risk	1.050	Low-risk
2017-02-02	2017-11-09	15 W	CRL	2017-04-21	42	/	11.07 W	Yes	1	No	No	No	No	No	Yes	No	No	/	No	No	No	No	No	No	No	1982-08-13	63	1.100	Low-risk	0.890	Low-risk	0.810	Low-risk
2017-01-18	2017-10-25	17＋1 W	BPD	2017-05-16	40	39	17.98 W	Yes	2	No	No	No	No	No	Yes	No	No	/	No	No	No	No	No	No	No	1980-09-01	60	1.030	Low-risk	1.670	Low-risk	0.540	Low-risk
2017-01-14	2017-10-21	17＋5 W	BPD	2017-05-16	38	/	17.36 W	Yes	1	No	No	No	No	No	No	Yes	No	/	No	No	No	No	No	No	No	1982-12-04	60	0.560	Low-risk	0.920	Low-risk	1.520	Low-risk
2016-12-25	2017-10-02	20＋4 W	CRL	2017-04-05	51	/	11.82 W	Yes	1	No	No	No	No	No	No	No	No	/	No	No	No	No	No	Yes	No	1989-08-26	55	1.620	Low-risk	1.420	Low-risk	0.520	Low-risk
2017-01-13	2017-10-20	17+6 W	BPD	2017-04-24	29.8	/	14.94 W	/	1	No	No	No	No	No	No	No	Second trimester screening	/	No	No	No	No	No	No	No	1990-08-15	48	0.680	Low-risk	0.940	Low-risk	0.310	Low-risk
2017-01-17	2017-10-24	17＋2 W	CRL	2017-04-13	58.5	/	12.34 W	Yes	1	No	No	No	No	No	No	No	No	/	No	No	No	No	No	Yes	No	1985-12-26	77.5	0.810	Low-risk	0.470	Low-risk	1.050	Low-risk
2017-02-01	2017-11-08	15＋1 W	CRL	2017-04-26	59	/	12.37 W	Yes	/	No	No	No	No	No	Yes	No	No	/	No	No	No	No	No	No	Yes	1979-02-18	55	0.750	Low-risk	1.780	Low-risk	0.490	Low-risk
2017-01-01	2017-10-08	19＋4 W	BPD	2017-04-27	33	/	15.87 W	Yes	1	No	No	No	No	No	No	No	No	/	No	No	No	No	No	Yes	No	1993-11-19	53	1.740	Low-risk	1.640	Low-risk	1.830	Low-risk
2017-01-19	2017-10-26	/	BPD	2017-04-27	28	28	14.43 W	Yes	/	No	No	No	No	No	No	No	No	/	No	No	No	No	No	No	No	1989-07-21	58	1.170	Low-risk	0.640	Low-risk	0.500	Low-risk
2017-01-13	2017-10-20	17＋6 W	CRL	2017-04-07	51	/	11.82 W	Yes	1	No	No	No	No	No	No	No	No	/	No	No	No	No	No	No	No	1987-06-27	63.5	1.460	Low-risk	1.770	Low-risk	1.100	Low-risk
2016-12-31	2017-10-08	19+5 W	BPD	2017-05-08	45	/	19.56 W	Yes	1	No	No	No	No	No	No	No	Second trimester screening	/	No	No	No	No	No	No	No	1984-08-09	60	1.380	Low-risk	1.490	Low-risk	1.280	Low-risk
2017-01-30	2017-11-06	15＋3 W	BPD	2017-05-17	34	/	16.16 W	Yes	1	No	No	No	No	No	Yes	No	No	/	No	No	No	No	No	No	No	1977-10-22	69	0.950	Low-risk	1.860	Low-risk	1.000	Low-risk
2017-01-23	2017-10-30	16＋3 W	CRL	2017-04-17	46	/	11.42 W	Yes	1	No	No	No	No	No	No	No	No	/	No	No	No	No	No	Yes	No	1984-08-14	46	1.150	Low-risk	0.580	Low-risk	1.100	Low-risk
2017-01-18	2017-10-25	/	CRL	2017-04-12	61	/	12.5 W	/	1	No	No	No	No	No	Yes	No	No	/	No	No	No	No	No	No	No	1976-05-03	61	0.780	Low-risk	1.710	Low-risk	0.540	Low-risk
2017-01-16	2017-10-23	/	BPD	2017-04-27	30	30	15 W	Yes	2	No	No	No	No	No	No	No	No	/	No	No	No	No	No	No	No	1989-01-09	75	0.540	Low-risk	0.880	Low-risk	1.150	Low-risk
2017-01-08	2017-10-15	/	BPD	2017-05-02	31	/	15.29 W	Yes	1	No	No	No	No	No	Yes	No	No	/	No	No	No	No	No	No	No	1981-09-01	57	1.390	Low-risk	1.070	Low-risk	1.650	Low-risk
2017-01-20	2017-10-27	16＋6 W	BPD	2017-05-16	38	/	17.36 W	Yes	1	No	No	No	No	No	No	No	No	/	No	No	No	No	No	Yes	No	1991-02-13	48	0.810	Low-risk	0.700	Low-risk	0.490	Low-risk
2017-02-02	2017-11-09	15 W	CRL	2017-05-13	96	/	13.59 W	/	1	No	No	No	No	No	Yes	No	No	/	No	No	No	No	No	No	No	1975-01-22	52	0.790	Low-risk	1.590	Low-risk	0.940	Low-risk
2017-01-27	2017-11-03	15＋6 W	CRL	2017-04-19	62	/	12.56 W	Yes	1	No	No	No	No	No	No	No	No	/	No	No	No	No	No	Yes	No	1984-02-12	65	2.150	Low-risk	1.320	Low-risk	0.440	Low-risk
2017-01-07	2017-10-14	18＋5 W	BPD	2017-04-28	31	/	15.29 W	Yes	1	No	No	No	No	No	No	No	No	/	No	No	No	No	No	No	No	1989-07-22	55	1.580	Low-risk	1.230	Low-risk	0.770	Low-risk
2016-12-21	2017-09-28	21＋1 W	CRL	2017-03-17	60	/	12.44 W	Yes	1	No	No	No	No	No	No	Yes	No	/	No	No	No	No	No	No	No	1985-01-02	58	0.770	Low-risk	0.480	Low-risk	1.810	Low-risk
2017-01-01	2017-10-08	19＋4 W	CRL	2017-03-28	62	/	12.56 W	Yes	/	No	No	No	No	No	No	Yes	No	/	No	No	No	No	No	No	No	1988-11-25	67	0.240	Low-risk	0.280	Low-risk	1.040	Low-risk
2017-01-19	2017-10-26	17 W	CRL	2017-04-25	63	/	12.61 W	Yes	1	No	No	No	No	No	Yes	No	No	/	No	No	No	No	No	No	No	1980-05-13	65	0.780	Low-risk	0.460	Low-risk	0.660	Low-risk
2017-01-09	2017-10-16	17+2 W	CRL	2017-04-06	56	53	12.18 W	No	2	No	No	No	No	No	No	No	No	/	No	No	No	No	No	No	No	1985-06-14	44	-1.340	Low-risk	0.010	Low-risk	-1.100	Low-risk
2017-01-24	2017-10-31	16＋3 W	CRL	2017-04-18	58	/	12.31 W	Yes	1	No	No	No	No	No	Yes	No	No	/	No	No	No	No	No	No	No	1981-10-07	58	1.570	Low-risk	-1.080	Low-risk	-0.940	Low-risk
2017-01-24	2017-10-31	16＋3 W	CRL	2017-04-18	53	/	11.97 W	Yes	/	No	No	No	No	No	No	No	No	/	No	No	No	No	No	No	No	1980-03-05	65.8	-1.520	Low-risk	0.030	Low-risk	-0.590	Low-risk
2017-02-11	2017-11-18	13＋6 W	CRL	2017-05-16	68	/	12.87 W	Yes	1	No	No	No	No	No	No	No	No	/	No	No	No	No	No	Yes	No	1985-04-12	56	0.290	Low-risk	0.170	Low-risk	-1.600	Low-risk
2017-02-10	2017-11-17	14 W	CRL	2017-05-12	60	/	12.44 W	Yes	1	No	No	No	No	No	Yes	No	No	/	No	No	No	No	No	No	No	1981-04-30	57	-0.730	Low-risk	-1.040	Low-risk	0.410	Low-risk
2017-02-25	2017-12-02	11＋6 W	CRL	2017-05-16	55	/	12.11 W	Yes	1	No	No	No	No	No	No	No	No	/	No	No	No	No	No	Yes	No	1986-01-27	52	-0.740	Low-risk	-0.800	Low-risk	-0.840	Low-risk
2017-01-15	2017-10-22	17＋5 W	CRL	2017-04-14	61	/	12.5 W	Yes	1	No	No	No	No	No	Yes	No	No	/	No	No	No	No	No	No	No	1973-07-12	75	-0.190	Low-risk	0.000	Low-risk	-2.060	Low-risk
2017-01-21	2017-10-28	16＋6 W	CRL	2017-04-08	68	/	12.87 W	Yes	1	No	No	No	No	No	No	Yes	No	/	No	No	No	No	No	No	No	1995-02-21	41	-1.470	Low-risk	-0.420	Low-risk	0.300	Low-risk
2017-01-27	2017-11-03	14+ W	CRL	2017-05-04	60	/	12.44 W	Yes	1	No	Yes	No	No	No	No	No	No	/	No	No	No	No	No	Yes	No	1985-01-20	53	-0.311	Low-risk	-0.925	Low-risk	-0.095	Low-risk
2017-02-05	2017-11-12	14＋5 W	CRL	2017-05-04	70	/	12.97 W	No	1	No	No	No	No	No	Yes	No	No	/	No	No	No	No	No	No	No	1981-12-05	44.6	0.070	Low-risk	-0.090	Low-risk	-0.620	Low-risk
2017-01-27	2017-11-03	16 W	CRL	2017-04-26	68	/	12.87 W	Yes	1	No	No	No	No	No	No	No	No	/	No	No	No	No	No	Yes	No	1988-03-04	70	-0.640	Low-risk	-0.230	Low-risk	-0.030	Low-risk
2017-01-13	2017-10-20	16+4 W	BPD	2017-05-03	32	32	15.58 W	Yes	/	No	No	No	No	No	No	No	No	/	No	No	No	No	No	No	No	1987-12-10	50	-0.440	Low-risk	0.690	Low-risk	-0.280	Low-risk
2017-01-22	2017-10-29	16＋5 W	CRL	2017-04-17	60	/	12.44 W	Yes	1	No	No	No	No	No	Yes	No	No	/	No	No	No	No	No	No	No	1981-11-17	63.5	-0.390	Low-risk	-0.730	Low-risk	0.560	Low-risk
2017-02-07	2017-11-14	14＋3 W	CRL	2017-05-04	63	/	12.61 W	Yes	/	No	No	No	No	No	Yes	No	No	/	No	No	No	No	No	No	No	1978-02-28	58	-0.100	Low-risk	0.260	Low-risk	-1.670	Low-risk
2016-12-09	2017-09-16	23 W	BPD	2017-05-17	60	/	24.63 W	Yes	1	No	No	No	No	No	No	No	No	/	No	Yes	No	No	No	No	No	1987-11-21	62	-0.810	Low-risk	-0.320	Low-risk	0.270	Low-risk
2017-01-20	2017-10-27	17 W	CRL	2017-04-21	67	/	12.83 W	Yes	1	No	No	No	No	No	Yes	No	No	/	No	No	No	No	No	No	No	1981-12-26	59	-1.560	Low-risk	-0.090	Low-risk	1.040	Low-risk
2017-01-07	2017-10-14	18＋6 W	CRL	2017-04-05	59	/	12.37 W	Yes	1	No	No	No	No	No	No	Yes	No	/	No	No	No	No	No	No	No	1983-08-30	56	0.130	Low-risk	-1.510	Low-risk	-1.090	Low-risk
2017-01-17	2017-10-24	17＋3 W	CRL	2017-04-11	64	/	12.67 W	Yes	1	No	No	No	No	No	No	No	Second trimester screening	/	No	No	No	No	No	No	No	1990-09-15	57	-0.280	Low-risk	-0.490	Low-risk	1.410	Low-risk
2016-12-03	2017-09-10	23＋6 W	BPD	2017-05-16	58	/	23.92 W	Yes	1	No	No	No	No	No	No	No	No	/	No	Yes	No	No	Yes	No	No	1988-04-11	59.5	-0.390	Low-risk	-0.940	Low-risk	0.800	Low-risk
2017-01-13	2017-10-20	/	CRL	2017-04-13	65	/	12.72 W	Yes	1	No	No	No	No	No	No	No	No	/	No	No	No	No	No	Yes	No	1987-08-23	52.5	0.620	Low-risk	-0.010	Low-risk	-0.060	Low-risk
2017-01-16	2017-10-23	/	CRL	2017-04-13	57	/	12.24 W	Yes	1	No	No	No	No	No	No	No	No	/	No	No	No	No	No	No	No	1980-07-11	51	0.310	Low-risk	-1.450	Low-risk	0.370	Low-risk
2017-01-17	2017-10-24	17＋3 W	CRL	2017-04-11	53	/	11.97 W	Yes	1	No	No	No	No	No	No	No	No	/	No	No	No	No	No	No	No	1986-11-14	49	-0.520	Low-risk	0.250	Low-risk	-0.540	Low-risk
2017-01-28	2017-11-04	15＋6 W	CRL	2017-04-24	65	/	12.72 W	Yes	1	No	No	No	No	No	Yes	No	No	/	No	No	No	No	No	No	No	1976-11-10	63	-0.190	Low-risk	0.690	Low-risk	0.550	Low-risk
2016-12-09	2017-09-16	23 W	BPD	2017-05-17	55	/	22.88 W	Yes	1	No	No	No	No	No	No	No	No	/	No	Yes	No	No	Yes	No	No	1993-06-16	61	0.450	Low-risk	-0.790	Low-risk	0.810	Low-risk
2017-01-21	2017-10-28	16＋6 W	BPD	2017-05-13	31	/	15.29 W	Yes	1	No	No	No	No	No	No	No	No	/	No	No	No	No	No	No	No	1990-05-11	65	0.670	Low-risk	0.310	Low-risk	-0.160	Low-risk
2016-12-25	2017-10-02	20+5 W	BPD	2017-05-17	48	/	20.53 W	Yes	1	No	No	No	No	No	No	Yes	No	/	No	No	No	No	No	No	No	1986-03-10	55	-0.910	Low-risk	-1.310	Low-risk	-0.180	Low-risk
2017-01-14	2017-10-21	17+6 W	CRL	2017-04-05	45	/	11.33 W	Yes	1	No	No	No	No	No	No	No	Second trimester screening	/	No	No	No	No	No	No	No	1991-11-16	50.5	0.191	Low-risk	-1.522	Low-risk	-1.050	Low-risk
2017-01-21	2017-10-28	12+3 W	CRL	2017-04-20	65	/	12.72 W	Yes	1	No	No	No	No	No	Yes	No	No	/	No	No	No	No	No	No	No	1977-12-09	58.8	0.750	Low-risk	0.390	Low-risk	-0.280	Low-risk
2017-01-08	2017-10-15	18+5 W	BPD	2017-05-11	38	/	17.36 W	Yes	1	No	No	No	No	No	Yes	No	Second trimester screening	/	No	No	No	No	No	No	No	1982-08-03	60	0.630	Low-risk	-0.240	Low-risk	0.000	Low-risk
2017-01-19	2017-10-26	17+1 W	CRL	2017-04-20	71	/	13.01 W	Yes	1	No	No	No	No	No	No	No	No	/	No	No	No	No	No	Yes	No	1986-02-02	59	-1.840	Low-risk	-0.920	Low-risk	-1.690	Low-risk
2017-01-13	2017-10-20	18 W	CRL	2017-04-11	60	/	12.44 W	Yes	1	No	No	No	No	No	No	No	Second trimester screening	/	No	No	No	No	No	No	No	1989-10-02	54.5	-0.430	Low-risk	-0.560	Low-risk	0.220	Low-risk
2017-01-12	2017-10-19	18＋1 W	CRL	2017-04-07	67	/	12.83 W	Yes	1	No	No	No	No	No	No	No	Second trimester screening	/	No	No	No	No	No	No	No	1988-09-23	67	0.470	Low-risk	-0.670	Low-risk	-1.340	Low-risk
2017-02-10	2017-11-17	14 W	CRL	2017-05-09	67	/	12.83 W	Yes	1	No	No	No	No	No	Yes	No	No	/	No	No	No	No	No	No	No	1978-03-05	54	-0.530	Low-risk	-1.310	Low-risk	-2.110	Low-risk
2017-01-22	2017-10-29	16＋5 W	CRL	2017-04-19	59.9	/	12.43 W	Yes	1	No	No	No	No	No	No	No	No	/	No	No	No	No	No	Yes	No	1984-12-30	47.5	0.120	Low-risk	-1.680	Low-risk	0.390	Low-risk
2017-01-24	2017-10-31	16＋3 W	CRL	2017-04-18	61	/	12.5 W	Yes	1	No	No	No	No	No	Yes	No	No	/	No	No	No	No	No	No	No	1982-07-27	53	-0.720	Low-risk	0.130	Low-risk	-0.400	Low-risk
2016-12-15	2017-09-22	22＋1 W	BPD	2017-05-13	54	/	22.54 W	Yes	1	No	No	No	No	No	No	No	No	/	No	Yes	No	No	No	No	No	1991-01-04	45	-1.010	Low-risk	-0.040	Low-risk	-1.060	Low-risk
2017-01-02	2017-10-09	19 W	BPD	2017-05-18	42	41	18.6 W	Yes	2	No	No	No	No	No	No	No	No	/	No	No	No	No	No	No	No	1991-12-09	61	-1.290	Low-risk	0.160	Low-risk	-0.220	Low-risk
2016-12-25	2017-10-02	20＋5 W	CRL	2017-03-11	42	/	11.07 W	Yes	1	No	No	No	No	No	No	No	No	/	Yes	No	No	No	No	No	No	1985-06-03	75	0.250	Low-risk	0.700	Low-risk	-1.480	Low-risk
2017-01-20	2017-10-27	17 W	CRL	2017-04-18	73	/	13.1 W	Yes	1	No	No	No	No	No	Yes	No	No	/	No	No	No	No	No	No	No	1980-11-02	63.1	-1.460	Low-risk	0.650	Low-risk	-1.740	Low-risk
2016-12-19	2017-09-26	21＋4 W	CRL	2017-03-20	58	/	12.31 W	Yes	1	No	No	No	No	No	No	Yes	No	/	No	No	No	No	No	No	No	1989-07-17	56	-0.840	Low-risk	1.580	Low-risk	-1.630	Low-risk
2017-01-20	2017-10-27	17 W	CRL	2017-04-18	60	/	12.44 W	Yes	1	No	No	No	No	No	Yes	No	No	/	No	No	No	No	No	No	No	1981-01-01	49	-0.520	Low-risk	-0.330	Low-risk	0.280	Low-risk
2017-01-11	2017-10-18	18＋2 W	BPD	2017-05-02	30	/	15 W	Yes	1	No	No	No	No	No	No	No	No	/	No	No	No	No	No	No	No	1984-04-28	55	0.950	Low-risk	-0.470	Low-risk	-1.120	Low-risk
2017-01-21	2017-10-28	16＋6 W	BPD	2017-05-08	33	/	15.87 W	Yes	1	No	No	No	No	No	No	No	Second trimester screening	/	No	No	No	No	No	No	No	1984-02-25	74.6	0.360	Low-risk	-1.200	Low-risk	-2.360	Low-risk
2017-02-14	2017-11-21	12＋1 W	CRL	2017-05-09	64	/	12.67 W	Yes	1	No	No	No	No	No	No	No	No	/	No	Yes	No	No	No	No	No	1984-01-21	56	-0.120	Low-risk	-1.050	Low-risk	0.000	Low-risk
2017-01-24	2017-10-31	16＋4 W	CRL	2017-04-18	55	/	12.11 W	Yes	1	No	No	No	No	No	Yes	No	No	/	No	No	No	No	No	No	No	1975-04-01	64	0.760	Low-risk	-1.570	Low-risk	0.920	Low-risk
2017-01-25	2017-11-01	16＋3 W	CRL	2017-04-24	63	/	12.61 W	Yes	1	No	No	No	No	No	Yes	No	No	/	No	No	No	No	No	No	No	1982-07-02	62	-0.470	Low-risk	1.010	Low-risk	-0.260	Low-risk
2017-01-19	2017-10-26	17+2 W	CRL	2017-04-14	65	/	12.72 W	Yes	1	No	No	No	No	No	Yes	No	No	/	No	No	No	No	No	No	No	1979-09-22	54.5	-0.380	Low-risk	-0.990	Low-risk	0.300	Low-risk
2017-01-04	2017-10-11	19＋3 W	CRL	2017-04-01	60	/	12.44 W	Yes	1	No	No	No	No	No	No	Yes	No	/	No	No	No	No	No	No	No	1990-03-03	57	-0.370	Low-risk	0.240	Low-risk	-1.440	Low-risk
2016-12-21	2017-09-28	21＋3 W	CRL	2017-04-22	58	/	12.31 W	Yes	1	No	No	No	No	No	Yes	No	No	/	No	No	No	No	No	No	No	1982-06-22	63.8	0.350	Low-risk	0.570	Low-risk	-1.220	Low-risk
2017-01-24	2017-10-31	16+4 W	CRL	2017-04-18	51	/	11.82 W	Yes	1	No	No	No	No	No	Yes	No	No	/	No	No	No	No	No	No	No	1981-06-06	73	0.530	Low-risk	0.510	Low-risk	-0.930	Low-risk
2017-01-15	2017-10-22	17＋6 W	BPD	2017-05-03	32	/	15.58 W	Yes	1	No	No	No	No	No	Yes	No	No	/	No	No	No	No	No	No	No	1979-03-25	50	-0.330	Low-risk	-0.410	Low-risk	-2.250	Low-risk
2017-02-08	2017-11-15	14＋3 W	CRL	2017-05-05	64	/	12.67 W	Yes	1	No	No	No	No	No	No	No	No	/	No	No	No	No	No	No	Yes	1986-10-27	58	-0.590	Low-risk	3.001	High-risk	-1.680	Low-risk
2016-11-15	2017-08-22	26＋4 W	BPD	2017-05-17	65	/	26.43 W	Yes	1	No	No	No	No	No	No	No	No	/	No	Yes	No	No	No	No	No	1989-07-19	71	-2.210	Low-risk	0.870	Low-risk	0.220	Low-risk
2017-01-18	2017-10-25	17+3 W	CRL	2017-04-14	49	/	11.66 W	Yes	1	No	No	No	No	No	No	No	No	/	No	No	No	No	No	Yes	No	1986-10-22	50	-0.230	Low-risk	0.640	Low-risk	0.850	Low-risk
2017-02-15	2017-11-22	12＋3 W	CRL	2017-05-12	64	/	12.67 W	Yes	1	No	No	No	No	No	No	No	No	/	No	Yes	No	No	No	No	No	1988-01-01	60	-0.590	Low-risk	1.400	Low-risk	-1.950	Low-risk
2017-02-10	2017-11-17	14＋1 W	CRL	2017-05-08	67	/	12.83 W	No	1	Yes	No	No	No	No	Yes	No	No	/	No	No	No	No	No	No	No	1979-10-05	58.5	-0.430	Low-risk	0.550	Low-risk	0.640	Low-risk
2017-01-16	2017-10-23	17＋5 W	CRL	2017-04-13	57.9	/	12.3 W	Yes	1	No	No	No	No	No	No	Yes	No	/	No	No	No	No	No	No	No	1989-11-09	44	-0.040	Low-risk	0.560	Low-risk	0.000	Low-risk
2017-02-05	2017-11-12	14+2 W	CRL	2017-05-02	63	/	12.61 W	No	1	No	No	No	No	No	Yes	No	No	/	No	No	No	No	No	No	No	1982-02-27	56.5	-1.500	Low-risk	-0.620	Low-risk	-1.180	Low-risk
2017-01-19	2017-10-26	17+2 W	CRL	2017-04-17	67	/	12.83 W	Yes	1	No	No	No	No	No	No	No	No	/	No	No	No	No	No	Yes	No	1986-06-09	67	0.290	Low-risk	-1.390	Low-risk	0.040	Low-risk
2016-12-10	2017-09-17	23 W	BPD	2017-05-17	58	/	23.92 W	Yes	1	No	No	No	No	No	No	No	No	/	No	Yes	No	No	No	No	No	1986-06-30	87	-0.860	Low-risk	0.030	Low-risk	-0.780	Low-risk
2017-02-21	2017-11-28	12＋4 W	CRL	2017-05-18	65	/	12.72 W	Yes	1	No	No	No	No	No	No	No	No	/	No	No	No	No	No	No	Yes	1986-02-25	41.5	-0.780	Low-risk	-1.680	Low-risk	-0.830	Low-risk
2017-01-30	2017-11-06	14＋1 W	CRL	2017-05-08	61	/	12.5 W	Yes	1	No	No	No	No	No	No	No	No	/	No	Yes	No	No	No	No	No	1984-10-28	51	0.040	Low-risk	0.150	Low-risk	0.760	Low-risk
2017-01-23	2017-10-30	16＋5 W	CRL	2017-04-14	48	/	11.58 W	Yes	1	No	No	No	No	No	Yes	No	No	/	No	No	No	No	No	No	No	1983-04-05	59.5	-0.280	Low-risk	1.020	Low-risk	0.250	Low-risk
2016-12-10	2017-09-17	23 W	BPD	2017-05-19	56	/	23.23 W	Yes	1	No	No	No	No	No	No	No	No	/	No	Yes	No	No	No	No	No	1989-07-06	57	-0.330	Low-risk	-0.910	Low-risk	-0.550	Low-risk
2017-01-12	2017-10-19	18＋2 W	CRL	2017-04-13	45	/	11.33 W	Yes	1	No	No	No	No	No	No	No	No	/	No	No	No	No	No	No	No	1985-05-06	52.5	-0.110	Low-risk	0.560	Low-risk	-1.560	Low-risk
2017-01-24	2017-10-31	16＋4 W	CRL	2017-04-20	67	/	12.83 W	Yes	1	No	No	No	No	No	Yes	No	No	/	No	No	No	No	No	No	No	1981-11-03	58	-1.750	Low-risk	-0.510	Low-risk	-0.700	Low-risk
2017-01-21	2017-10-28	17 W	CRL	2017-04-18	56	/	12.18 W	Yes	1	No	No	No	No	No	Yes	No	No	/	No	No	No	No	No	No	No	1981-05-25	73	-0.380	Low-risk	-0.020	Low-risk	0.560	Low-risk
2017-01-23	2017-10-30	16＋5 W	CRL	2017-04-21	64	/	12.67 W	Yes	1	No	No	No	No	No	Yes	No	No	/	No	No	No	No	No	No	No	1978-02-27	44.5	-0.770	Low-risk	-1.140	Low-risk	0.180	Low-risk
2017-01-20	2017-10-27	17＋1 W	CRL	2017-04-17	58	/	12.31 W	Yes	1	No	No	No	No	No	Yes	No	No	/	No	No	No	No	No	No	No	1982-02-04	64	-0.640	Low-risk	-0.760	Low-risk	0.780	Low-risk
2017-01-28	2017-11-04	16 W	BPD	2017-04-30	22	/	12.78 W	Yes	1	No	No	No	No	No	Yes	No	No	/	No	No	No	No	No	No	No	1974-12-29	60	0.500	Low-risk	-1.020	Low-risk	-0.540	Low-risk
2017-02-10	2017-11-17	14＋1 W	CRL	2017-05-19	84	/	13.44 W	Yes	1	No	No	No	No	No	Yes	No	No	/	No	No	No	No	No	No	No	1980-06-27	44.3	0.050	Low-risk	-1.470	Low-risk	0.130	Low-risk
2017-01-27	2017-11-03	16＋1 W	CRL	2017-04-25	69	/	12.92 W	Yes	1	No	No	No	No	No	Yes	No	No	/	No	No	No	No	No	No	No	1979-09-29	55.5	0.060	Low-risk	-1.310	Low-risk	-2.190	Low-risk
2017-01-21	2017-10-28	17 W	BPD	2017-05-03	31	/	15.29 W	Yes	1	No	No	No	No	No	Yes	No	No	/	No	No	No	No	No	No	No	1983-03-05	69	-0.240	Low-risk	-1.180	Low-risk	-1.630	Low-risk
2017-01-13	2017-10-20	15+3 W	CRL	2017-04-25	64	/	12.67 W	Yes	1	No	No	No	No	No	Yes	No	No	/	No	No	No	No	No	No	No	1981-06-22	52	-1.200	Low-risk	0.100	Low-risk	-1.700	Low-risk
2017-01-15	2017-10-22	17＋6 W	BPD	2017-05-09	32	/	15.58 W	Yes	1	No	No	No	No	No	No	Yes	No	/	No	No	No	No	No	No	No	1992-02-02	55	-0.520	Low-risk	-0.260	Low-risk	-1.170	Low-risk
2017-01-22	2017-10-29	16＋6 W	CRL	2017-03-13	10.6	/	7.39 W	Yes	1	No	No	No	No	No	Yes	No	No	/	No	No	No	No	No	No	No	1981-09-27	59.3	0.890	Low-risk	-0.490	Low-risk	-0.350	Low-risk
2016-12-23	2017-09-30	21＋1 W	CRL	2017-03-21	51	/	11.82 W	Yes	1	No	No	No	No	No	No	Yes	No	/	No	No	No	No	No	No	No	1984-12-23	60	-0.540	Low-risk	-0.460	Low-risk	-0.880	Low-risk
2016-11-25	2017-09-01	25＋1 W	BPD	2017-04-26	51	/	21.52 W	Yes	1	No	No	No	No	No	Yes	No	No	/	No	Yes	No	No	No	No	No	1982-11-17	75	-1.380	Low-risk	0.670	Low-risk	-1.640	Low-risk
2017-01-27	2017-11-03	16＋4 W	CRL	2017-04-21	54	/	12.04 W	Yes	1	No	No	No	No	No	Yes	No	No	/	No	No	No	No	No	No	No	1982-01-03	55	0.450	Low-risk	0.410	Low-risk	0.410	Low-risk
2017-01-27	2017-11-03	16＋4 W	CRL	2017-04-22	57	/	12.24 W	Yes	1	No	No	No	No	No	Yes	No	No	/	No	No	No	No	No	No	No	1982-05-01	68	0.560	Low-risk	1.310	Low-risk	0.620	Low-risk
2016-12-15	2017-09-22	22＋5 W	CRL	2017-03-11	64	/	12.67 W	Yes	1	No	No	No	No	No	No	No	No	/	Yes	No	No	No	No	No	No	1990-01-01	70	1.670	Low-risk	0.320	Low-risk	1.070	Low-risk
2017-01-25	2017-11-01	16＋6 W	CRL	2017-04-21	55	/	12.11 W	Yes	1	No	No	No	No	No	Yes	No	No	/	No	No	No	No	No	No	No	1982-05-31	58.7	1.090	Low-risk	0.790	Low-risk	0.820	Low-risk
2017-02-02	2017-11-09	15+5 W	CRL	2017-05-04	76	/	13.21 W	Yes	1	No	No	No	No	No	Yes	No	No	/	No	No	No	No	No	No	No	1982-11-28	57	0.550	Low-risk	0.550	Low-risk	0.610	Low-risk
2017-02-09	2017-11-16	14＋5 W	CRL	2017-05-11	50	/	11.74 W	Yes	1	No	No	No	No	No	No	No	No	/	No	No	No	No	No	Yes	No	1984-07-13	54.5	0.900	Low-risk	0.620	Low-risk	0.610	Low-risk
2017-01-07	2017-10-14	19 W	BPD	2017-04-25	31	/	15.29 W	Yes	1	No	No	No	No	No	No	Yes	No	/	No	No	No	No	No	No	No	1989-01-17	58	0.460	Low-risk	0.450	Low-risk	0.320	Low-risk
2017-02-08	2017-11-15	16 W	CRL	2017-05-04	74	/	13.14 W	Yes	1	No	No	No	No	No	Yes	No	No	/	No	No	No	No	No	No	No	1979-01-01	65.8	1.810	Low-risk	0.890	Low-risk	0.550	Low-risk
2017-02-05	2017-11-12	15+2 W	CRL	2017-05-03	70	/	12.97 W	Yes	1	No	No	No	No	No	Yes	No	No	/	No	No	No	No	No	No	No	1981-02-22	48	0.330	Low-risk	0.450	Low-risk	0.230	Low-risk
2017-01-27	2017-11-03	16＋4 W	CRL	2017-04-21	56	/	12.18 W	Yes	1	No	No	No	No	No	Yes	No	No	/	No	No	No	No	No	No	No	1982-10-15	51.5	0.940	Low-risk	1.200	Low-risk	0.290	Low-risk
2017-01-14	2017-10-21	18+3 W	CRL	2017-05-15	63	/	12.61 W	Yes	1	No	No	No	No	No	No	No	Second trimester screening	/	No	No	No	No	No	No	No	1989-12-10	58	1.220	Low-risk	0.670	Low-risk	1.050	Low-risk
2017-01-27	2017-11-03	15+3 W	CRL	2017-05-04	72	/	13.06 W	Yes	1	No	No	No	No	No	Yes	No	No	/	No	No	No	No	No	No	No	1982-08-27	74	1.430	Low-risk	0.910	Low-risk	0.650	Low-risk
2017-01-29	2017-11-05	16+2 W	CRL	2017-04-17	50	/	11.74 W	Yes	1	No	No	No	No	No	Yes	No	No	/	No	No	No	No	No	No	No	1982-12-28	59	0.970	Low-risk	0.770	Low-risk	1.110	Low-risk
2017-01-26	2017-11-02	16+5 W	CRL	2017-04-22	57	/	12.24 W	Yes	1	No	No	No	No	No	No	No	No	/	No	No	No	No	No	No	Yes	1987-07-11	71.5	0.450	Low-risk	0.360	Low-risk	0.260	Low-risk
2017-01-02	2017-10-09	20+1 W	BPD	2017-05-09	42	/	18.6 W	Yes	1	No	No	No	No	No	No	No	Second trimester screening	/	No	No	No	No	No	No	No	1991-10-31	47	0.620	Low-risk	1.450	Low-risk	0.880	Low-risk
2017-01-23	2017-10-30	17+1 W	CRL	2017-04-18	54	/	12.04 W	Yes	1	No	No	No	No	No	No	Yes	No	/	No	No	No	No	No	No	No	1988-06-08	50.5	1.010	Low-risk	1.380	Low-risk	0.510	Low-risk
2017-01-02	2017-10-09	20+1 W	BPD	2017-04-17	30	/	15 W	Yes	1	No	No	No	No	No	Yes	No	No	/	No	No	No	No	No	No	No	1982-10-27	61	1.350	Low-risk	1.010	Low-risk	0.480	Low-risk
2016-12-28	2017-10-05	19+ W	CRL	2017-04-06	69	/	12.92 W	Yes	1	No	No	No	No	No	No	Yes	No	/	No	No	No	No	No	No	No	1990-02-02	77	0.370	Low-risk	0.750	Low-risk	1.130	Low-risk
2017-01-21	2017-10-28	17＋3 W	CRL	2017-04-18	63	/	12.61 W	No	1	No	No	No	No	No	No	No	No	/	No	No	No	No	No	Yes	No	1983-08-07	73.1	0.290	Low-risk	0.980	Low-risk	0.660	Low-risk
2017-01-25	2017-11-01	16＋6 W	CRL	2017-04-22	62	/	12.56 W	Yes	1	No	No	No	No	No	No	No	No	/	No	No	No	No	No	Yes	No	1986-01-28	65	0.750	Low-risk	0.690	Low-risk	0.450	Low-risk
2017-01-24	2017-10-31	17 W	CRL	2017-04-20	52	/	12.18 W	Yes	1	No	No	No	No	No	Yes	No	No	/	No	No	No	No	No	No	No	1981-02-20	58.3	1.640	Low-risk	0.490	Low-risk	1.050	Low-risk
2017-01-13	2017-10-20	18＋4 W	BPD	2017-05-19	32	/	15.58 W	Yes	1	No	No	No	No	No	Yes	No	No	/	No	No	No	No	No	No	No	1981-01-17	66	0.370	Low-risk	1.090	Low-risk	1.030	Low-risk
2016-12-26	2017-10-03	21＋1 W	CRL	2017-03-23	63	/	12.61 W	No	1	No	No	No	No	No	Yes	No	No	/	No	No	No	No	No	No	No	1978-06-01	59	0.500	Low-risk	1.470	Low-risk	0.420	Low-risk
2017-01-17	2017-10-24	18 W	BPD	2017-05-03	33	/	15.87 W	Yes	1	No	No	No	No	No	No	Yes	No	/	No	No	No	No	No	No	No	1988-03-18	60	0.490	Low-risk	0.870	Low-risk	1.000	Low-risk
2017-01-18	2017-10-25	17＋6 W	BPD	2017-05-08	36	/	16.76 W	Yes	1	No	No	No	No	No	Yes	No	No	/	No	No	No	No	No	No	No	1980-10-03	46	0.480	Low-risk	0.550	Low-risk	1.140	Low-risk
2017-01-18	2017-10-25	17＋6 W	BPD	2017-05-11	35	/	16.46 W	Yes	1	No	No	No	No	No	Yes	No	No	/	No	No	No	No	No	No	No	1976-11-28	77	1.300	Low-risk	0.420	Low-risk	0.260	Low-risk
2017-01-05	2017-10-12	19＋5 W	BPD	2017-05-22	49	/	20.86 W	Yes	1	No	Yes	No	No	No	Yes	No	No	/	No	No	No	No	No	No	No	1981-04-16	64.6	0.420	Low-risk	0.810	Low-risk	0.500	Low-risk
2016-12-23	2017-09-30	21＋4 W	CRL	2017-03-20	49	/	11.66 W	Yes	1	No	No	No	No	No	No	Yes	No	/	No	No	No	No	No	No	No	1984-04-27	57	0.730	Low-risk	1.300	Low-risk	1.240	Low-risk
2017-01-27	2017-11-03	16+5 W	CRL	2017-04-24	60	/	12.44 W	Yes	1	No	No	No	No	No	Yes	No	No	/	No	No	No	No	No	No	No	1980-04-17	66	0.550	Low-risk	0.830	Low-risk	1.340	Low-risk
2017-02-13	2017-11-20	14＋2 W	CRL	2017-05-08	45	/	11.33 W	Yes	1	No	No	No	No	No	Yes	No	No	/	No	No	No	No	No	No	Yes	1982-11-12	62	1.260	Low-risk	0.240	Low-risk	0.290	Low-risk
2017-01-19	2017-10-26	17+6 W	BPD	2017-04-24	25	/	13.59 W	Yes	1	No	No	No	No	No	No	No	Second trimester screening	/	No	No	No	No	No	No	No	1989-05-19	70	0.660	Low-risk	1.260	Low-risk	0.350	Low-risk
2017-01-21	2017-10-28	17＋4 W	CRL	2017-04-14	56	/	12.18 W	Yes	1	No	No	No	No	No	Yes	No	No	/	No	No	No	No	No	No	No	1981-10-08	60	0.780	Low-risk	0.440	Low-risk	0.380	Low-risk
2017-02-10	2017-11-17	14＋5 W	CRL	2017-05-05	52	/	11.89 W	Yes	1	No	No	No	No	No	Yes	No	No	/	No	No	No	No	No	No	No	1981-08-05	63	1.240	Low-risk	0.930	Low-risk	2.000	Low-risk
2017-01-29	2017-11-05	15 W	CRL	2017-05-09	65	/	12.72 W	Yes	1	No	No	No	No	No	Yes	No	No	/	No	No	No	No	No	No	No	1981-02-27	55	1.050	Low-risk	0.490	Low-risk	0.490	Low-risk
2017-01-17	2017-10-24	18+1 W	CRL	2017-04-11	64	/	12.67 W	Yes	1	No	No	No	No	No	No	Yes	No	/	No	No	No	No	No	No	No	1990-07-08	53	0.950	Low-risk	0.760	Low-risk	0.420	Low-risk
2017-02-09	2017-11-16	14+6 W	CRL	2017-05-05	66	/	12.77 W	Yes	1	No	No	No	No	No	Yes	No	No	/	No	No	No	No	No	No	No	1979-03-20	75	0.790	Low-risk	0.510	Low-risk	0.620	Low-risk
2016-12-03	2017-09-10	24＋4 W	BPD	2017-05-09	57	/	23.57 W	Yes	1	No	No	No	No	No	No	No	No	/	No	Yes	No	No	Yes	No	No	1985-08-06	63.5	1.140	Low-risk	1.330	Low-risk	1.360	Low-risk
2017-01-22	2017-10-29	17＋3 W	BPD	2017-05-18	34	/	16.16 W	Yes	1	No	No	No	No	No	No	No	Second trimester screening	/	No	No	No	No	No	No	No	1990-10-02	62	0.880	Low-risk	0.760	Low-risk	0.510	Low-risk
2017-01-24	2017-10-31	17＋1 W	BPD	2017-05-22	35	/	16.46 W	Yes	1	No	No	No	No	No	No	No	No	/	No	No	No	No	No	Yes	No	1991-03-25	48.1	1.360	Low-risk	2.340	Low-risk	1.010	Low-risk
2017-01-16	2017-10-23	18＋2 W	CRL	2017-04-12	59	/	12.37 W	Yes	1	No	No	No	No	No	No	No	Second trimester screening	/	No	No	No	No	No	No	No	1988-09-12	57	0.580	Low-risk	0.760	Low-risk	0.400	Low-risk
2016-12-17	2017-09-24	22＋4 W	BPD	2017-05-23	55	/	22.88 W	Yes	1	No	No	No	No	No	No	No	No	/	Yes	Yes	No	No	No	No	No	1988-09-18	60	0.790	Low-risk	1.040	Low-risk	1.360	Low-risk
2017-01-22	2017-10-29	17+4 W	CRL	2017-04-17	61	/	12.5 W	Yes	1	No	No	No	No	No	Yes	No	No	/	No	No	No	No	No	No	No	1980-06-18	64	2.370	Low-risk	1.140	Low-risk	1.330	Low-risk
2016-11-28	2017-09-04	25＋3 W	BPD	2017-05-11	58	/	23.92 W	Yes	1	No	No	No	No	No	No	Yes	No	/	No	Yes	No	No	Yes	No	No	1995-10-27	51.5	0.780	Low-risk	0.580	Low-risk	1.120	Low-risk
2017-01-23	2017-10-30	16+ W	CRL	2017-04-17	49	/	11.66 W	Yes	1	No	No	No	No	No	No	No	Second trimester screening	/	No	No	No	No	No	No	No	1984-02-02	45	0.750	Low-risk	1.090	Low-risk	1.190	Low-risk
2017-02-08	2017-11-15	15＋1 W	CRL	2017-04-27	43	/	11.16 W	Yes	1	No	No	No	No	No	No	No	No	/	No	No	No	No	No	Yes	No	1987-05-05	60	1.610	Low-risk	0.990	Low-risk	0.750	Low-risk
2017-02-11	2017-11-18	14＋5 W	CRL	2017-05-09	57	/	12.24 W	Yes	1	No	No	No	No	No	Yes	No	No	/	No	No	No	No	No	No	No	1976-02-27	54	1.190	Low-risk	1.040	Low-risk	0.390	Low-risk
2017-02-12	2017-11-19	14＋4 W	CRL	2017-05-08	63	/	12.61 W	Yes	1	No	No	No	No	No	Yes	No	No	/	No	No	No	No	No	No	No	1981-12-26	57	0.630	Low-risk	0.460	Low-risk	0.390	Low-risk
2017-02-11	2017-11-18	14＋5 W	CRL	2017-05-10	64	/	12.67 W	Yes	1	No	No	No	No	No	No	No	No	/	No	No	No	No	No	No	Yes	1982-12-16	62	0.520	Low-risk	0.900	Low-risk	0.820	Low-risk
2017-01-18	2017-10-25	17+2 W	CRL	2017-04-17	54	/	12.04 W	Yes	1	No	No	No	No	No	No	No	Second trimester screening	/	No	No	No	No	No	No	No	1992-07-11	44	2.010	Low-risk	1.570	Low-risk	0.550	Low-risk
2017-01-25	2017-11-01	15+6 W	CRL	2017-04-24	49	/	11.66 W	Yes	1	No	No	No	No	No	Yes	No	No	/	No	No	No	No	No	No	No	1982-04-21	58.5	0.880	Low-risk	1.210	Low-risk	0.880	Low-risk
2017-02-13	2017-11-20	14＋3 W	CRL	2017-05-11	58	/	12.31 W	Yes	1	No	No	No	No	No	Yes	No	No	/	No	No	No	No	No	No	Yes	1981-03-27	70	0.870	Low-risk	1.240	Low-risk	1.430	Low-risk
2017-02-07	2017-11-14	15＋2 W	CRL	2017-05-15	69	/	12.92 W	Yes	1	No	No	No	No	No	No	No	No	/	No	No	No	No	No	Yes	No	1989-07-26	50	0.440	Low-risk	0.840	Low-risk	0.310	Low-risk
2017-01-30	2017-11-06	16＋3 W	CRL	2017-04-26	61	/	12.5 W	Yes	1	No	No	No	No	No	No	No	No	/	No	No	No	No	No	Yes	No	1986-10-14	56	1.640	Low-risk	1.200	Low-risk	1.410	Low-risk
2017-01-28	2017-11-04	16+5 W	CRL	2017-04-26	72	/	13.06 W	Yes	1	No	No	No	No	No	Yes	No	No	/	No	No	No	No	No	No	No	1982-02-15	78	0.410	Low-risk	0.850	Low-risk	1.500	Low-risk
2017-02-04	2017-11-11	15+5 W	CRL	2017-05-05	74	/	13.14 W	Yes	1	No	No	No	No	No	Yes	No	No	/	No	No	No	No	No	No	No	1982-11-09	50	1.110	Low-risk	0.510	Low-risk	1.900	Low-risk
2017-02-03	2017-11-10	15＋6 W	CRL	2017-03-28	12.7	/	7.69 W	Yes	1	No	No	No	No	No	Yes	No	No	/	No	No	No	No	No	No	No	1982-05-30	55	0.740	Low-risk	1.430	Low-risk	1.100	Low-risk
2017-01-17	2017-10-24	18＋2 W	BPD	2017-05-09	35	/	16.46 W	Yes	1	No	No	No	No	No	No	Yes	No	/	No	No	No	No	No	No	No	1988-10-05	55	1.870	Low-risk	1.560	Low-risk	0.410	Low-risk
2017-02-06	2017-11-13	15+3 W	CRL	2017-05-08	66	/	12.77 W	Yes	1	No	No	No	No	No	Yes	No	No	/	No	No	No	No	No	No	No	1982-02-15	55	0.560	Low-risk	0.440	Low-risk	0.720	Low-risk
2017-01-09	2017-10-16	19＋3 W	BPD	2017-05-15	40	/	17.98 W	Yes	1	No	No	No	No	No	No	No	Second trimester screening	/	No	No	No	No	No	No	No	1988-11-28	57	1.280	Low-risk	0.190	Low-risk	0.250	Low-risk
2017-01-06	2017-10-13	19＋6 W	BPD	2017-05-19	41	41	18.29 W	Yes	2	No	No	No	No	No	No	No	No	/	No	No	No	No	No	No	No	1988-11-01	63	1.580	Low-risk	1.020	Low-risk	0.710	Low-risk
2017-02-07	2017-11-14	15＋2 W	BPD	2017-05-03	16	/	11.21 W	Yes	1	No	No	No	No	No	Yes	No	No	/	No	No	No	No	No	No	No	1981-12-01	42.5	1.220	Low-risk	0.600	Low-risk	1.330	Low-risk
2017-01-26	2017-11-02	17 W	BPD	2017-05-15	33	/	15.87 W	Yes	1	No	No	No	No	No	No	Yes	No	/	No	No	No	No	No	No	No	1992-12-09	50	1.230	Low-risk	1.380	Low-risk	0.650	Low-risk
2017-01-23	2017-10-30	16+ W	CRL	2017-04-19	58	/	12.31 W	Yes	1	No	No	No	No	No	No	No	No	/	No	No	No	No	No	No	No	1985-03-11	60	1.620	Low-risk	1.570	Low-risk	0.620	Low-risk
2017-01-25	2017-11-01	17＋1 W	CRL	2017-04-24	72	/	13.06 W	Yes	1	No	No	No	No	No	Yes	No	No	/	No	No	No	No	No	No	No	1979-01-01	61.7	0.850	Low-risk	0.720	Low-risk	1.340	Low-risk
2017-01-28	2017-11-04	16＋5 W	BPD	2017-05-24	36	/	16.76 W	Yes	1	No	No	No	No	No	Yes	No	No	/	No	No	No	No	No	No	No	1981-12-29	85	0.590	Low-risk	0.790	Low-risk	0.650	Low-risk
2017-01-20	2017-10-27	17＋6 W	/	/	/	/	/	Yes	1	No	No	No	No	No	No	No	Second trimester screening	/	No	No	No	No	No	No	No	1986-06-10	45	1.420	Low-risk	0.890	Low-risk	1.610	Low-risk
2017-01-13	2017-10-20	18＋6 W	BPD	2017-05-16	39	/	17.67 W	Yes	1	No	No	No	No	No	No	No	Second trimester screening	/	No	No	No	No	No	No	No	1984-07-17	65	2.120	Low-risk	1.010	Low-risk	1.540	Low-risk
2017-01-20	2017-10-27	17＋6 W	CRL	2017-04-17	58	/	12.31 W	Yes	1	No	No	No	No	No	No	No	No	/	No	No	No	No	No	No	Yes	1986-01-15	65	1.490	Low-risk	0.550	Low-risk	0.830	Low-risk
2017-01-10	2017-10-17	19＋2 W	/	/	/	/	/	Yes	1	No	No	No	No	No	No	Yes	No	/	No	No	No	No	No	No	No	1989-08-26	50	1.080	Low-risk	0.620	Low-risk	0.910	Low-risk
2016-12-29	2017-10-06	21 W	BPD	2017-05-04	42	/	18.6 W	Yes	1	No	No	No	No	No	Yes	No	No	/	No	No	No	No	No	No	No	1982-06-11	52	1.020	Low-risk	1.200	Low-risk	6.990	High-risk
2017-01-29	2017-11-05	16＋4 W	CRL	2017-04-24	45	/	11.33 W	No	1	No	No	No	No	No	No	No	No	/	No	No	No	No	No	Yes	No	1987-08-24	70	1.370	Low-risk	0.480	Low-risk	0.390	Low-risk
2017-02-12	2017-11-19	14＋4 W	CRL	2017-05-11	66	/	12.77 W	No	1	No	No	No	No	No	Yes	No	No	/	No	No	No	No	No	No	No	1978-02-28	76	0.730	Low-risk	1.920	Low-risk	0.530	Low-risk
2017-01-27	2017-11-03	17 W	BPD	2017-05-25	40	/	17.98 W	Yes	1	No	No	No	No	No	No	No	No	/	No	No	No	No	No	Yes	No	1987-07-30	50.9	-0.910	Low-risk	-1.860	Low-risk	0.070	Low-risk
2017-02-09	2017-11-16	15+1 W	CRL	2017-05-09	65	/	12.72 W	Yes	1	No	No	No	No	No	Yes	No	No	/	No	No	No	No	No	No	No	1981-12-29	53	-1.700	Low-risk	-0.450	Low-risk	-0.630	Low-risk
2017-01-01	2017-10-08	15＋5 W	CRL	2017-03-28	61	/	12.5 W	No	1	No	No	No	No	No	Yes	No	No	/	No	No	No	No	No	No	No	1981-11-03	72	-0.610	Low-risk	-0.460	Low-risk	0.030	Low-risk
2017-01-22	2017-10-29	16+4 W	BPD	2017-05-23	36	35	16.76 W	Yes	2	No	No	No	No	No	No	No	No	/	No	No	No	No	No	No	No	1990-04-01	54.9	0.180	Low-risk	-0.440	Low-risk	-1.960	Low-risk
2017-01-31	2017-11-07	16＋3 W	CRL	2017-04-21	59	/	12.37 W	Yes	1	No	No	No	No	No	No	No	Second trimester screening	/	No	No	No	No	No	No	No	1988-12-22	57	-0.240	Low-risk	-0.670	Low-risk	-0.750	Low-risk
2017-01-20	2017-10-27	16＋6 W	CRL	2017-04-19	58	56	12.31 W	No	2	No	No	No	No	No	Yes	No	No	/	No	No	No	No	No	No	No	1981-01-15	68	-1.930	Low-risk	-0.640	Low-risk	-0.840	Low-risk
2017-02-11	2017-11-18	12＋5 W	CRL	2017-05-09	65	53	12.72 W	No	/	No	No	No	No	No	Yes	No	No	/	No	No	No	No	No	No	No	1979-06-15	60	0.560	Low-risk	-0.210	Low-risk	-0.230	Low-risk
2017-02-03	2017-11-10	16 W	CRL	2017-05-02	66	/	12.77 W	Yes	1	No	No	No	No	No	Yes	No	No	/	No	No	No	No	No	No	No	1981-08-30	46	0.130	Low-risk	-0.020	Low-risk	-0.350	Low-risk
2017-02-09	2017-11-16	15＋1 W	CRL	2017-05-08	67	/	12.83 W	No	1	No	No	No	No	No	Yes	No	No	/	No	No	No	No	No	No	No	1980-05-30	60	1.440	Low-risk	0.930	Low-risk	-2.220	Low-risk
2017-02-06	2017-11-13	15＋4 W	CRL	2017-05-04	61	/	12.5 W	Yes	/	No	No	No	No	No	Yes	No	No	/	No	No	No	No	No	No	No	1980-03-21	48	-1.460	Low-risk	0.870	Low-risk	-0.980	Low-risk
2017-02-04	2017-11-11	15+6 W	CRL	2017-05-03	67	/	12.83 W	Yes	1	No	No	No	No	No	Yes	No	No	/	No	No	No	No	No	No	No	1982-06-14	77.6	0.070	Low-risk	-0.630	Low-risk	-1.170	Low-risk
[truncated: 9,906 more rows]
