# Supplementary material for: Expanding the Scope of Non-invasive Prenatal Testing to Detect Fetal Chromosomal Copy Number Variations
Source: Front Mol Biosci. 2021 May 12;8:649169. doi: 10.3389/fmolb.2021.649169 (PMC8149898; doi:10.3389/fmolb.2021.649169)
Supplement: Supplementary Table 2 — Patient data for CMA. [file Table_2.xlsx]

## Sheet: Sheet1
Table S2. The information of patients for CMA
Sample	CNVs
19D3706113	arr[hg19]Xp22.33（168,551-3,640,822）*1
19D3706114	arr[hg19]4p16.3(68,345-4,031,456)*1,8p23.3p23.1(158,048-6,950,383)*3
19D2818420	arr[hg19]Yp11.32q11.222(118,551-20,197,693)*4,Yq11.222Q11.23(20,618,887-28,799,654)*0
19D3706036	arr[hg19]12p13.33p11.1(173,786-34,835,641)*3
19D3706037	arr[hg19]Yq11.223q11.23(24,663,513-28,420,380)*0
19D3706038	arr[hg19]16p11.2(29,412502-30,302,348)*3
19D3706039	17q25.3(79,844,806-81,041,823)*3,22q11.1q11.23(17,405,489-24,096,580)*3
19D3706040	arr[hg19]Xp21.2p21.1(31,458,634-31,825,390)*1
19D3706041	arr[hg19]21q11.2q22.3(15,184,953-48,093,361)*2-3
19D3706042	16q24.1(84,252,220-84,457,447)*1,Yq11.223q11.23(24,820,715-28,420,380)*0
19D3706043	arr[hg19]22q11.21(18,631,364-21,800,471)*1
19D3706044	arr[hg19]22q11.21(18,648,855-21,800,471)*1
19D3706045	arr[hg19]12p13.33p13.32(173,786-4,699,436)*1
19D3706046	arr[hg19]16p11.2(29,591,326-30,190,029)*3
19D3706047	arr[hg19]Xp22.33p11.1(168551-58526888)*1,Xq13.2q13.3(73774452-75836982)*1,Xq21.1q28(76324802-155233098)*1
19D3706048	arr[hg19]17q12(34,835,983-36,307,773)*1
19D3706049	arr[hg19]1q43q44(237522709-249224684)*1,1q42.13q43(227298606-237521222)*3
19D3706050	arr[hg19]9p24.3p24.2(218454-4199819)*1
19D3706051	arr[hg19]3q24q29(143,404,328-197.851,444)*3,4q34.3q35.2(179,118,352-190,957,460)*1
19D3706052	arr[hg19]Xp21.1(31,743,307-31,923,772)*0
19D3706053	arr[hg19]8p23.3p23.2（158,048-2,330,754)*1
19D3706054	1q21.1q21.2(145,786,289-147,929,115)*1,7q31.1(114,213,625-114,318,433)*1
19D3706055	arr[hg19]Xp22.33q28(168,551-155,233,098)*1
19D3706056	arr[hg19]1q21.1q21.2(145,829,473-147,814,497)*3
19D3706057	arr[hg19]12p13.33(1,291,078-3,297,232)*3
19D3706058	arr[hg19]16p11.2(29,567,296-30,190,029)*1
19D3706059	arr[hg19]7q22.1q34(103,599,748-139,606,474)x3
19D3706060	arr[hg19]16p11.2(29,591,326-30,243,606)*3
19D3706061	arr[hg19]7q11.22(67,770,326-69,697,348)*1
19D3706062	arr[hg19]14q32q32.33(99,794,230-107,284,437)*3,21q22.3(46,077,565-48093361)*3
19D3706063	arr[hg19]2p22.3(32,166,858-32,372,262)*3
19D3706064	arr[hg19]18p11.32q23(136,227-78,013,728)*3
19D3706065	arr[hg19]12p13.33p11.21(173,786-32,685,233)*3
19D3706066	arr[hg19]17q12(34,822,465-36,418,529)*1
19D3706067	arr[hg19]16p11.2(29,428,531-30,350,748)*1
19D3706068	arr[hg19]1q21.1q21.2(145,895,746-147,830,830)*1
19D3706069	arr[hg19]16q24.1q24.3(87,045,501-90,155,062)*3
19D3706070	arr[hg19]17p13.3(1,112,230-1,283,998)*3
19D3706071	arr[hg19]14q12q13.2(29,279,865-36,526,537)*1
19D3706072	arr[hg19]15q26.3q26.3(96,272,129-101,014,033)*1
19D3706073	arr[hg19]3q29(195,743,957-197,335,567)*3
19D3706074	arr[hg19]17p12(14,099,564-15,491,533)*1
19D3706075	arr[hg19]22q11.21(18,631,364-21,800,471)*1
19D3706076	arr[hg19]22q11.2(19,024,793-21,800,471)*1
19D3706077	arr[hg19]7p22.1(5,877,262-6,146,697)*1
19D3706078	arr[hg19]16p11.2(29,340,592-30,350,748)*1
19D3706079	arr[hg19]17p12(14,085,652-15,482,833)*1
19D3706080	arr[hg19]2p16.3(50,907,959-51,031,692)*1,Xp22.31(8,393,725-8,614,406)*0
19D3706081	arr[hg19]22q11.21(18,648,855-21,461,017)*3
19D3706082	arr[hg19]7q11.23(72,704,681-74,184,702)*3
19D3706083	arr[hg19]16p12.2(21,949,121-22,431,031)*3
19D3706084	arr[hg19]13q14.3q34(53,049,485-115,107,733)*3
19D3706085	arr[hg19]17p12(14,099,504-15,482,833)*1
19D3706086	arr[hg19]9p23p13.1(12,688,427-38,772,005)*3
19D3706087	arr[hg19]16p11.2(29,428,531-30,190,029)*1
19D3706088	arr[hg19]3p26.3(61,891-2,574,283)*3,4p16.3p15.33(68,345-12,626,179)*1
19D3706089	arr[hg19]18q22.1q23(64,364,667-78,013,728)*1
19D3706090	arr[hg19]3p26.3p22.1(61,891-40,734,305)*3,7q36.3(157,698,121-159,119,707)*1
19D3706091	arr[hg19]4p16.3p14(68,345-39,967,684)*3,11q24.3q25(128,541,472-134,937,416)*1
19D3706092	arr[hg19]2q13(111,400,719-113,111,856)*1
19D3706093	arr[hg19]22q11.21(18,648,855-21,927,646)*3
19D3706094	arr[hg19]22q11.21(18,919,477-21,464,764)*3
19D3706095	arr[hg19]Xp22.31(6,455,151-8,135,568)*0
19D3706096	arr[hg19]Xp21.1(31,658,812-31,872,842)*0
19D3706097	arr[hg19]1q21.1q21.2(145,895,746-147,885,600)*1
19D3706098	arr[hg19]Xp22.33q28(168,551-155,233,098)*2
19D3706099	arr[hg19]22q11.23(23,652,517-25,002,659)*3
19D3706100	arr[hg19]22q11.21(18,648,855-21,454,872)*3
19D3706101	arr[hg19]1q32.2q32.3(208,810,026-214,067,604)*1
19D3706102	arr[hg19]7q11.23(72,723,370-74,154,209)*1
19D3706103	arr[hg19]3q29(195,718,751-197,340,833)*1
19D3706104	arr[hg19]1q43q44(239,910,958-249,224,684)*1,4q35.2(187,748,055-190,957,460)*3
19D3706105	arr[hg19]17p12(14,087,918-15,491,533)*1
19D3706106	arr[hg19]Xp22.33(535,219-1.234,634)*1
19D3706107	arr[hg19]3p26.3p25.3(61,891-10,138,389)*1
19D3706108	arr[hg19]22q11.1q11.21(16,888,899-18,644,241)*3
19D3706109	arr[hg19]22q11.21(18,631,364-21,800,471)*1
19D3706110	arr[hg19]22q11.21(20,716,876-21,800,471)*1
19D3706111	arr[hg19]17p12(14,099,504-15,491,109)*1
19D3706112	arr[hg19]22q11.21(18,919,477-21,800,471)*1
19D3706115	arr[hg19]7q11.23(72621722-74209864)*1
19D3706116	arr[hg19]16P11.2(29580610-30190029)*1
19D3706117	arr[hg19]12p13.33p13.32(173,786-4528877)*1,16q11.2q24.3(46503968-90155062)*3
19D3706119	arr[hg19]Xq21.1q28(80458185-155233098)*1,12q12q24.33(40,024,064-133777562)*3
19D3706120	arr[hg19]2P22.3(32375944-32894655)*1
19D3706121	arr[hg19]22q11.21(21059669-21800471)*1
19D3706122	arr[hg19]15q11.2q13.3(22770421-32439299)*4
19D3706123	arr[hg19]17p13.3p13.2(525-5023913)*3,22q13.32q13.33(48411949-51197766)*1
